# Supplementary material for: Spatial proximity to national 5A tourist attractions and corporate environmental governance: Evidence from China
Source: PLoS One. 2026 Mar 26;21(3):e0345770. doi: 10.1371/journal.pone.0345770 (PMC13020851; doi:10.1371/journal.pone.0345770)
Supplement: S1 Data — (XLSX) [file pone.0345770.s001.xlsx]

## Sheet: Sheet1
group	year	Industry	County	Province	prefecture	Pline	coast	Touch	Inside	经度	纬度	lighting	Dis2014	Dis2023	Subsidy	Debt	Nature	lnAge	Size	lnRoi	CEG	Dis2014_med	Dis2023_med	Asset_S	Dis2010	TR	Patent	CEG_S	Cost	CFI	lnCap	lnHwy	lnSco	lnInt	lnSrn
67877	2014	3121	530602							103.713	27.3169		12.2955	12.2955	8.19671	5.37064	0	2.63906		5.64545		13.9417	13.9465	0.515898	14.0854						7.41216		9.77804	5.45532	10.0526
116393	2014	3579	211021							122.838	41.1988		11.5131	10.3373		8.86658	0	1.60944	3.09104			14.0801	14.1372		13.9855				8.96891	1	8.96903		10.4952	0	10.5477
86621	2014	3541	330624							120.84	29.5262		10.955	10.7117	10.2519	7.8018	1	2.83321	4.60517			13.7801	13.8355	1.49913	13.8017						9.59703		10.2827	8.78462	10.4464
114419	2014	3691	370782							119.47	35.9907		11.5751	11.5751	10.2968	8.18423	0	2.3979	5.33272		0.000404899	13.6251	13.6473	0.746751	13.2181			0.000613779	9.10097	1	9.10108		12.1034	7.19143	12.1479
718521	2014	2669	110108							116.307	39.9173		8.97019	8.97019	7.9848		0	3.17805	4.44265			13.9192	13.9341	19.8791	13.8695					-0.0348332	11.5822		12.0401	8.88889	11.9968
772771	2014	1789	320981							120.319	32.8844		10.3886	10.3886	12.1059	10.8211	1	2.83321	5.52943			13.6751	13.6891	3.19069	13.5996					-0.15047	11.6098		10.9433	10.2933	10.9243
621426	2014	3316	410122							114.006	34.7006		10.4248	10.4248	9.49732	7.74153	0	0.693147	3.93183			13.4867	13.5425		13.4036				8.84044	1	8.84058		7.76472	7.66716	10.2253
756398	2014	3340	320830							118.593	33.0053		11.5345	11.2615	8.72437	9.71251	0	1.38629	4.18965			13.4549	13.5301	15.1852	13.459				7.11477	1	7.11558		12.3017	8.705	12.4371
834778	2014	3931	130183							115.124	37.8173		11.682	11.682	11.5994		0	2.70805	4.90527			13.617	13.6696	10.4054	13.5482						11.2086		11.3033	9.33724	11.4159
328516	2014	3312	321002							119.652	32.2999		10.0638	10.0638	5.27811	4.70953	0	2.19722	5.27811			13.6601	13.6817	7.44595	13.6676				7.00488	1	7.00579		11.1811	6.53959	11.2149
473439	2014	3340	370303							118.072	36.8901		11.4811	10.6807	10.0477		0	1.38629	4.94164			13.5723	13.7158	8555.55	13.496						11.4522		10.3527	5.45959	10.4683
61879	2014	3411	510112							104.286	30.7136		11.1842	11.1842	7.83755	6.65286	0	1.38629	4.41884			14.0286	14.0168	84.6154	14.0931				4.82028	0.0225455	8.61269		11.8656	6.3315	11.8417
786585	2014	3460	320302							117.267	34.2914		10.8914	9.31997	8.89096	3.55535	0	2.07944	5.35659			13.4336	13.532	2.58452	13.221				8.4209	1	8.42112		10.7011	4.62497	10.8161
766740	2014	4090	120113							117.239	39.2339		9.20681	9.20681	5.0814	7.82724	0	3.09104	4.63473			13.8659	13.8923	6.97727	13.8021				7.94768	0.767915	8.21203		10.0203	8.45872	10.1715
504030	2014	3339	654024							81.9727	43.5379		12.0411	10.924	12.2122	4.09434	0	1.38629	4.68213			14.9218	14.952	0.547402	14.8374						9.31145		11.406	9.06901	11.5077
53294	2014	1712	441802							113.056	23.6264		10.9106	10.9106	11.1152	9.85802	1	2.3979	4.41884			13.8941	13.8989	1.43416	13.9064		2.48491		8.57395	0.11274	10.7566		11.7158	9.04003	11.6043
101117	2014	3316	621102							104.6	35.6381		12.0751	12.0751	14.3346	9.62006	0	3.21888	5.32788	7.50659		13.9105	13.9418	0.480173	13.9389						13.2342		15.0771	12.6865	15.0392
32577	2014	913	650502							93.5561	42.8296		12.7706	12.6718	11.7095	10.0901	0	2.19722	3.98898			14.4799	14.4929	1.25592	14.5146						10.3451		10.7899	8.99181	11.184
727471	2014	3351	321181							119.746	31.9364		10.2203	10.2203	9.81842	8.42792	0	3.4012	4.8752			13.6591	13.7185	2.44747	13.6259					-0.0134829	9.82785		9.91056	9.86246	10.1255
788805	2014	3312	632801							95.0212	36.3757		13.0688	12.9359	12.7651	12.8005	0	1.79176	4.70048			14.1898	14.2491	3.42831	14.2218						12.3161		13.9629	12.0264	13.7272
347	2014	1781	320681							121.653	31.8101		11.0723	11.0723	8.66441		0	1.60944	6.04737		0.000777663	13.7631	13.7859	3.11526	13.7647		1.94591	0.00591984	8.51719	1	8.51739		10.173	9.29339	10.3576
75472	2014	3591	320829							118.893	33.3255		11.6355	10.3968		9.88873	0	2.94444	4.35671			13.442	13.6081		13.4232						0		11.1053	8.16337	11.22
736324	2014	2221	371581							115.726	36.8736		11.677	11.4088	15.0468	13.488	1	4.02535	3.21888			13.5046	13.609	1.63245	13.4564		3.52636				13.8507		16.6219	13.6451	16.8389
726024	2014	1954	320681							121.805	31.8395		11.1825	11.1825	8.66923	6.78446	1	3.68888	6.32077			13.7629	13.7822	0.437551	13.7607				8.37332	1	8.37355		10.687	6.99485	10.8981
370969	2014	1742	320602							120.986	31.836		10.0486	10.0486	9.45736	6.56244	1	2.94444	5.7462			13.7496	13.791	0.995537	13.6952		1.94591		7.38709	0.556897	7.97281		10.5175	8.36428	10.6117
1025659	2014	3731	320681							121.811	31.6949		10.9638	10.9638	9.47785		0	1.79176	5.99396	9.12544		13.7866	13.8086	9.12131	13.7864				9.14527	0.0625885	11.9164		10.3562	9.1935	9.70917
1005956	2014	3599	320681							121.827	31.8948		11.2693	11.2693	9.4424		0	2.07944	5.81114			13.7555	13.7715	5.0589	13.7533				9.66256	1	9.66263		11.411	7.01121	11.3782
301286	2014	3020	320583							121.131	31.3013		10.4004	10.4004	11.1869	8.67403	1	1.60944	5.38907			13.7702	13.8307	17.1452	13.7506				11.326	0.5736	11.8819		11.1637	9.63397	11.3838
833884	2014	3351	320829							118.894	33.3287		11.6381	10.3884		6.68336	0	1.38629	5.15906			13.4419	13.6084		13.4223				8.54461	1	8.54481		10.1446	5.23644	10.0727
839686	2014	1361	330922							122.447	30.7278		11.2655	11.2655	10.8929		0	2.30259	3.7612			13.8304	13.8935	0.193512	13.828						6.9344		9.94271	9.96801	10.118
49941	2014	3339	140981							112.789	38.8001		11.1929	10.6986	9.24319		0	1.79176	4.33073			13.8458	13.8819	0.239714	13.8382						7.53743		10.694	7.70526	10.6344
102284	2014	2661	211103							122.226	41.3497		11.7848	10.9736	6.78784		0	3.21888	5.47227		0	14.0368	14.1001	0.750856	13.968			0		-0.0355515	7.00125		10.379	4.00733	10.4539
921710	2014	3353	150207							109.749	40.5995		10.6477	10.6477	7.10003	7.01481	0	2.3979	2.63906			14.0779	14.0769	0.761658	13.8628						6.37843		10.4968	7.92624	10.4751
534419	2014	1721	321311							118.378	33.9288		11.4221	11.3519	9.19958	7.62071	0	3.89182	6.05678			13.4342	13.5154	1.00148	13.1447				7.5807	0.482402	8.30992		9.43036	9.37254	11.7628
856225	2014	1521	320981							120.32	32.8431		10.2786	10.2786	7.02731		0	2.63906	4.39445			13.682	13.6916	1.95831	13.6036				8.67778	1	8.67795		9.6015	8.53817	9.8258
54149	2014	3923	440606							113.375	22.8245		9.26264	9.26264	11.1682		0	2.63906	5.36598			14.0015	14.005		14.0098		2.48491		10.5782	0.246437	11.9789		10.5198	10.4087	10.7156
861586	2014	3351	440605							113.054	23.1366		10.0897	10.0897	8.58877	8.97904	0	2.56495	5.1358	3.63759		13.9637	13.9685	2.21914	13.9777					-0.0682637	9.38765		12.9792	9.57192	13.2318
763841	2014	3340	321023							119.517	33.2021		11.3123	10.7978	7.49499	5.96101	0	1.09861	5.01064			13.5393	13.6326	7.91098	13.5229		2.48491		8.58148	1	8.58167		11.6394	8.48735	11.8871
966677	2014	3351	321023							119.365	33.2555		11.4486	10.4738	10.1321	9.36109	0	2.19722	4.36945			13.5107	13.6401	2.0456	13.4969		1.09861		9.9585	1	9.95854		13.1373	8.49679	13.223
907400	2014	1810	320681							121.653	31.8101		11.0723	11.0723	8.5713		1	2.3979	4.47734			13.7631	13.7859	2.18087	13.7647				5.78996	0.311725	6.95655		9.67407	5.59099	9.91086
379704	2014	3725	331083							121.283	28.1146		10.5423	10.5423	8.30003	5.56834	1	2.07944	2.83321			13.8749	13.913	0.591812	13.899						6.89163		10.0139	6.25958	10.105
833047	2014	3340	330382							120.994	28.0759		10.4383	10.4383	10.9763		0	1.60944	4.30407			13.862	13.9027	2.71907	13.8787		1.09861				10.3046		10.988	9.7286	11.2104
40004	2014	3440	120104							117.145	39.1407		8.46374	8.46374		8.43468	0	2.19722	5.20401			13.8674	13.8856		13.8008				7.04925	1	7.05012		10.7749	1.38629	10.9971
803454	2014	3340	610925							108.902	32.375		12.0524	12.0524	9.27632		0	1.79176	4.95583			13.5958	13.6143	0.254026	13.6529						8.75998		12.1034	7.36138	12.5283
69890	2014	1711	330109							120.542	30.2193		10.1284	10.1284	6.51915	6.08904	0	2.63906				13.7783	13.8444	0.541268	13.815				6.43455	1	6.43615		10.0221	7.72356	10.0139
54654	2014	3625	440106							113.328	23.1568		8.38756	8.38756	9.23903	10.5917	0	2.48491	5.27811			13.9776	13.9828	0.98966	13.9922				8.51258	1	8.51278		11.3102	9.41255	11.4702
879255	2014	3311	140702							112.746	37.7939		11.6943	11.3088	9.95575	6.35263	0	2.56495	3.68888			13.7124	13.7749	0.894056	13.6743						9.76967		10.6356	10.5084	11.052
85833	2014	2661	330604							120.788	30.0439		9.8854	9.8854	9.72943	6.80239	0	2.3979	5.36129			13.8021	13.8601	2.7211	13.8135						9.41849		10.7751	6.39693	11.0125
120021	2014	3340	500113							106.632	29.385		11.02	11.02	4.46591		0	1.94591	4.55388			13.879	13.8734	14.093	13.9722						6.40853		11.6405	7.88721	11.5996
192143	2014	4024	330424							120.94	30.5484		10.2639	10.2639	8.6512		0	2.99573	4.12713			13.8023	13.8513	26.5957	13.7897		2.48491		9.21034	1	9.21044		9.60562	10.3077	10.0416
810647	2014	3530	211282							124.073	42.5454		11.3337	11.3337	12.757	11.9419	0	1.79176	3.71357			14.2097	14.2169	39.3571	14.1295				12.4184	1	12.4184		13.7846	8.57979	13.8622
602601	2014	2822	440515							116.762	23.467		11.6049	11.6049	8.35538		0	3.29584	4.17439			13.8518	13.8986	0.688701	13.7974		2.70805		5.03695	0.0572917	7.89692		0	7.9735	0
832630	2014	3021	320681							121.653	31.8101		11.0723	11.0723	8.3848	8.00269	0	1.60944	6.07993			13.7631	13.7859	1.78248	13.7647				8.56178	1	8.56198		10.379	8.58392	10.5696
31789	2014	3089	320681							121.609	31.9213		11.1611	11.1611	7.79688		1	1.60944	5.7462			13.7476	13.7671	22.9595	13.7401				6.96224	0.109509	9.17409		10.3637	8.44312	10.2933
725623	2014	3262	320681							121.667	31.8396		11.1247	11.1247	8.50856		0	2.94444	6.07074			13.7592	13.7796	0.358377	13.7588				7.75061	1	7.75105		12.0666	5.76519	11.9062
726008	2014	4610	320681							121.663	31.8153		11.0839	11.0839	12.1433	13.4654	0	3.68888	6.42162			13.7629	13.7849	0.832125	13.764					-0.215536	11.9252		11.3138	9.71692	11.7114
784263	2014	3591	310151							121.285	31.8449		10.6795	10.6795	8.27512	4.58497	0	2.94444	5.22036			13.7522	13.7852	3.46461	13.7215				9.13766	1	9.13777		10.3288	7.12125	10.4491
115246	2014	3669	520111							106.703	26.5003		11.4264	9.80432	12.3004	12.5807	0	1.60944	5.20949		0	13.9134	14.0004	1.26615	14.0625			0			12.0449		12.9853	11.7291	13.1912
1010112	2014	3316	331081							121.325	28.5062		10.3494	10.3494	9.0187	5.80814	0	1.94591	4.84419			13.8599	13.9179	2.28068	13.8854						9.36956		10.8754	8.13593	10.9281
232307	2014	1810	330482							121.083	30.6222		10.4339	10.4339	7.44483	4.06044	1	3.13549	5.36129			13.7948	13.8562	3.11782	13.7931				4.79579	0.0377889	8.07184		8.71621	7.98105	8.73713
798829	2014	2665	330824							118.396	29.0824		8.75494	8.75494	10.4276		0	1.94591	3.04452			13.6537	13.7146	2.32589	13.5646				9.95892	1	9.95897		9.91443	7.64779	10.0098
859957	2014	3923	330802							118.865	28.9786		10.7944	10.7944	11.7858	10.4953	0	3.89182	2.83321			13.6468	13.7079	1.3674	13.6307		2.48491		10.6809	0.323876	11.8083		13.8473	11.6244	13.8083
50178	2014	3317	140702							112.731	37.605		11.5346	11.0826	12.2705		0	2.07944	5.31812			13.7154	13.7812	0.524571	13.6363						10.2319		12.8754	10.4917	13.1012
545124	2014	3070	320681							121.653	31.8101		11.0723	11.0723	5.65948		0	1.79176	3.58352			13.7631	13.7859	27.4783	13.7647				5.25227	0.100738	7.54803		11.4745	6.2634	11.1978
27200	2014	3111	450105							108.231	22.6525		12.7873	10.0519	6.90274	5.84354	0	2.63906				13.8512	14.1545	0.572062	13.9326						6.24804		9.8663	7.90949	9.90668
419088	2014	1782	120118							117.035	38.9715		10.0938	10.0938	5.41165		1	2.99573	3.58352			13.8315	13.8514	8.0914	13.7686				5.90808	0.244518	7.31721		8.43033	6.92264	8.68067
85599	2014	1810	330784							119.971	28.9151		10.6614	10.3034	8.7203		0	2.19722	4.96284			13.7334	13.7958	10.7672	13.7664						9.4362		10.0093	6.57925	10.3086
519004	2014	1711	341324							117.913	33.4734		11.7135	11.6128	7.26473	7.42058	0	4.02535	5.50126			13.3336	13.4335	1.05017	13.2169				3.4012	0.0140515	7.66669		8.89522	10.2154	8.832
859020	2014	3441	320681							121.772	31.7924		11.0956	11.0956	9.83054	8.63711	1	2.63906	6.08677			13.771	13.7913	1.11946	13.7705		1.38629		8.42771	0.451333	9.22336		11.8979	9.04322	12.1415
62615	2014	2619	321003							119.369	32.4748		9.07286	9.07286	7.72046		0	2.07944	5.22036			13.6603	13.6746	3.1511	13.6619				7.91279	1	7.91316		9.92544	4.17439	10.0538
111382	2014	3583	421002							112.337	30.2946		11.6614	11.6614	8.89398	8.06746	0	3.04452	4.38203		0.0295152	13.4239	13.4346		13.4338		0	-0.431942		-0.201812	9.37704		8.7126	6.96508	8.55776
105928	2014	1711	330602							120.633	30.0978		9.37142	9.37142	9.75156	4.96284	0	2.19722	2.77259			13.7974	13.8598	7.64694	13.8195						10.2951		9.95703	2.3979	10.038
982166	2014	3514	320681							121.726	31.7197		10.9462	10.9462	12.712		0	2.19722	7.47193			13.7797	13.8041	2.62995	13.7793		2.63906		12.6118	1	12.6118		14.2603	11.9763	14.4028
49608	2014	3579	370523							118.549	37.0558		11.869	10.635	7.31854		0	2.07944				13.5395	13.7299	1.71355	13.4626				8.57772	1	8.57791		9.51318	6.66568	10.0119
830478	2014	3351	321181							119.752	31.9315		10.1907	10.1907	9.92491	6.31536	0	1.60944	4.70048			13.6609	13.7201	2.9641	13.6271		0		8.82026	1	8.8204		10.4295	7.48437	10.6977
127733	2014	1711	370785							119.781	36.4441		11.3009	11.3009			0	2.3979				13.6752	13.6829		13.3641						4.68213		11.232	3.80666	11.5065
200151	2014	4419	330902							122.1	29.9716		10.2762	10.2762	12.3979	11.8935	0	1.79176	3.3322			13.896	13.9343	2.86268	13.9106						11.4765		10.2608	4.26268	11.1086
4863	2014	1810	310117							121.292	31.1411		10.0646	10.0646	5.64545	5.48894	0	1.38629	5.0876			13.7916	13.8599	0.635301	13.7844				4.26268	0.0687318	6.94119		10.1408	7.83913	10.4552
912678	2014	3230	140828							111.121	35.237		11.357	11.357	11.2376	9.62833	0	1.60944				13.6153	13.6532	5.96844	13.5807						10.5604		12.0982	9.14056	12.0675
583064	2014	4172	330212							121.518	29.8029		9.6825	9.06406	6.92854	6.35784	1	3.04452	4.29046			13.8652	13.9144	1.8986	13.9075					-0.116022	6.99118		9.05696	6.64379	9.41548
33463	2014	2110	350521							118.763	24.8913		9.68034	9.68034	7.30586	4.96284	0	1.94591	5.02388			13.9748	13.9973	3.79324	13.954						9.69732		9.82325	8.90382	9.97474
74802	2014	3465	320681							121.549	32.0692		11.0663	11.0663	10.3376		1	0	7.83874			13.744	13.7572	1.80069	13.707				10.0206	0.731799	10.3329		14.0624	9.54115	14.5339
915181	2014	3169	210311							122.965	41.0733		11.5582	9.57083	7.70661	2.19722	0	2.3979	4.84419			14.0708	14.1451	16.7441	13.9709				9.98327	0.678369	10.3714		9.77474	7.81642	9.92481
994916	2014	3030	310114							121.268	31.4505		10.3783	10.3783	7.48437		0	2.07944	5.20949			13.7794	13.825	1.20011	13.7584				1.94591	0.00332542	7.65255		9.99292	8.49679	10.1617
120953	2014	1921	350582							118.587	24.8809		9.04535	9.04535	10.3832	6.62804	0	2.56495			0.000154746	13.9737	13.9937	10.1862	13.9535			0.000970497	6.93049	0.0519553	9.88792		10.8283	8.73214	11.0807
789284	2014	3571	130923							116.625	37.9693		11.7069	11.7069	6.66441	9.01335	0	2.19722	5.14749			13.63	13.667	13.2811	13.5648						7.8071		9.84209	7.50329	10.0945
807214	2014	4111	110107							116.196	39.9412		9.21199	9.21199	6.81564	8.68778	0	1.79176	4.92725			13.9179	13.9361	6.68815	13.873				8.49556	0.841879	8.66785		10.7448	9.47055	11.1066
210487	2014	4012	520111							106.661	26.4997		11.3849	9.8157	7.57044	6.15698	0	2.89037	4.29046			13.9203	14.001	6.16038	14.0686				7.1107	0.375191	8.09132		7.2086	7.84737	7.54697
920929	2014	2239	120111							117.113	39.0438		9.53178	9.53178	7.16935		0	2.3979	5.01728			13.8493	13.8696	7.05329	13.7836				7.71869	1	7.71913		10.0257	5.81711	10.2031
56665	2014	931	451122							111.371	24.3367		11.7196	11.7196	12.4232	10.4958	0	1.94591	2.77259			13.8325	13.8387	3.0082	13.8635					-0.0721665	11.9212		11.6946	9.3579	12.2998
937587	2014	3169	371311							118.273	34.9343		11.0536	11.0536			0	3.58352				13.5266	13.5673		13.193		0				8.12237		10.1221	9.84108	10.2037
275603	2014	3631	320681							121.675	31.8365		11.1222	11.1222	7.69439		0	1.94591	4.30407			13.7601	13.7803	1.49667	13.7597				6.51471	1	6.51619		9.9835	4.52179	9.62898
526239	2014	3613	320509							120.61	31.0974		9.50677	9.50677	10.755	9.68862	0	1.94591	4.11087			13.76	13.8347	15.7554	13.7698					-0.150534	11.0143		11.4809	10.0228	11.5387
41311	2014	1929	371002							121.947	37.396		10.1464	9.6747	5.826	6.8742	1	2.30259	5.33272			13.8482	13.9137	0.377133	13.5839						8.52932		10.5688	8.51057	10.8043
484112	2014	1361	331081							121.621	28.3569		10.9507	10.9507	8.48405		0	1.94591	4.44265			13.8668	13.9214	14.3945	13.8848						10.2817		9.94913	9.39723	9.96979
886881	2014	3316	330723							119.885	28.8765		10.8587	10.3877	9.1022	10.1176	0	2.48491	3.95124			13.7189	13.7905	3.70914	13.7557						9.97231		11.9016	8.92838	11.928
957694	2014	1361	320684							121.474	32.0633		10.9485	10.9485	8.6348	6.3315	0	2.07944	6.18208			13.7455	13.7631	0.489567	13.7049				6.86901	1	6.87005		11.5898	8.3666	11.7869
730236	2014	3951	330411							120.613	30.796		9.39017	9.39017	11.4377	10.9672	1	3.04452	4.93447	6.88755		13.7831	13.853	4.37994	13.7987		2.3979				12.3828		12.4959	11.1126	12.2888
172966	2014	610	654226							86.0177	46.5425		12.3672	12.1015	8.42376	6.80128	0	3.52636	5.68698			14.8305	14.836	0.970295	14.8365				4.95583	0.0324423	8.38435		8.50147	5.79909	8.93274
879579	2014	3111	330203							121.436	29.7837		9.14422	9.14422	9.52952	3.85015	0	2.56495				13.8657	13.9129	11.9482	13.9068				10.1135	1	10.1135		10.5703	1.60944	10.6277
802941	2014	3465	320681							121.653	31.8101		11.0723	11.0723	8.12445	4.07754	0	2.48491	4.64439			13.7631	13.7859	1.0682	13.7647				8.51339	1	8.51359		10.7083	7.76642	10.9738
88297	2014	610	130426							113.626	36.5272		11.2229	9.50042	5.62762		0	1.79176	5.2575		3.82761	13.6179	13.724		13.4935			3.02294			6.99577		11.6761	5.51745	11.8369
757144	2014	3121	610111							109.117	34.2721		9.5353	9.5353	11.9167	8.69785	0	1.38629	4.86753			13.7843	13.8012	0.0945328	13.7804						7.64396		13.2871	6.42487	13.5291
58924	2014	2110	320322							116.9	34.8208		11.3248	11.1331	9.31893	8.73327	0	3.09104	4.59512		0.0400004	13.3483	13.4994	0.176626	13.3242			0.324515		-0.0479042	5.81413		9.92456	6.61473	10.0747
913204	2014	2621	341324							117.886	33.7065		11.4739	11.4063	10.0892		0	3.73767	6.78559			13.384	13.4723	0.233728	13.1457				6.74876	0.212665	8.29705		10.7332	8.39909	10.7384
88255	2014	3514	320681							121.839	31.9166		11.3033	11.3033	10.5885		0		5.81114			13.7529	13.7686	0.600771	13.7486				6.46925	0.0962974	8.80971		12.2249	8.08733	12.3459
163350	2014	810	620923							97.0979	39.7045		11.4852	11.4852	7.91132	6.76734	0	2.63906	3.71357			14.4017	14.4055	2.29947	14.4578				3.46574	0.0243717	7.18083		6.7901	7.8018	7.30519
27751	2014	3465	320681							121.653	31.8101		11.0723	11.0723	10.2676	5.91889	0	2.19722	6.04025			13.7631	13.7859	3.73585	13.7647				10.5285	1	10.5285		12.2738	9.77298	12.5934
355032	2014	3112	140322							113.034	38.1858		11.3169	11.3169	11.1257	7.2349	0	1.09861	4.36945			13.7742	13.7956		13.7438						12.6567		10.4638	10.3253	10.3951
76380	2014	3931	321012							119.589	32.4141		9.62829	9.62829	10.2602	8.06369	0	2.07944	5.3033			13.6669	13.6827	311.168	13.669				10.2942	1	10.2942		12.3541	9.5309	12.5491
970278	2014	931	360731							115.596	26.2329		11.929	10.9509	10.8137	9.41922	0	2.19722	4.60517			13.5704	13.7228	0.123314	13.6408				7.50108	1	7.50163		11.8961	7.95788	11.8591
76941	2014	3543	320682							120.676	32.1455		10.0551	10.0551	10.1353	7.88946	0	1.79176	4.00733			13.7303	13.7489	0.192402	13.6738				7.66247	1	7.66294		10.3068	6.54103	10.4674
58695	2014	4412	530628							104.053	27.6322		12.1554	12.1554	9.99287	6.13556	0	2.30259	5.04986			13.9348	13.9397	0.192089	14.0655						9.16973		10.3995		10.4713
602308	2014	3313	211021							122.854	41.1936		11.5082	10.2884	10.7471	8.94911	0	0.693147	4.54329			14.0806	14.1387	21.0718	13.9856				10.9396	1	10.9397		10.4176	10.5462	10.4103
125514	2014	2911	370211							120.249	36.015		10.5746	10.5746		8.80342	0	1.79176	4.62497			13.737	13.751		13.2444						6.13773		11.5645		11.8695
57462	2014	3230	131025							116.532	38.6604		10.9347	10.9347	10.8411		0	2.56495	5.36129			13.762	13.7938	0.276287	13.7051						7.04229		9.6146	7.3908	10.0328
185204	2014	2221	330803							118.975	28.9559		10.9962	10.9962	9.13378		0	2.19722	3.66356			13.6424	13.7067	1.35486	13.6407						8.54481		9.89116	9.16346	10.3085
864990	2014	1810	320281							120.567	31.7598		9.73832	9.73832	8.51939	2.63906	0	2.63906				13.7279	13.7786	1.98789	13.6745				8.6844	1	8.68457		10.3127	7.83795	10.5102
976911	2014	3761	371624							117.895	37.6145		11.7821	11.6371	12.2736	9.30874	0	2.19722	4.80402			13.6062	13.6737	0.474526	13.4511		1.79176				10.0459		10.7832	11.4108	11.3001
992373	2014	3319	450221							109.431	24.2048		11.8965	11.8965	8.87822		1	2.07944	5.14166			13.8618	13.9005	1.57282	13.9524		3.21888		7.86019	1	7.86057		12.2204	10.2415	12.3568
123765	2014	3351	610481							108.507	34.2956		10.7017	10.5785	9.6834		1	2.19722	3.78419		0.0260528	13.7902	13.8116	4.5424	13.7688		1.09861	1.27089			9.41898		11.8803	10.3096	12.0481
1013940	2014	2665	341181							119.166	32.6037		10.3838	10.3838	9.56711		0	1.94591				13.6167	13.6276	1.5234	13.6159				9.32652	1	9.32661		12.6838	8.42068	12.8124
31135	2014	3662	220202							126.486	43.9821		11.3317	11.3317	9.50107	6.9187	0	1.60944	3.98898			14.3528	14.3573	0.0610939	14.2812						9.33477		11.6411	7.62315	11.471
789466	2014	3452	421121							114.898	30.6336		10.7495	10.7495	9.16189		0	1.94591	4.18965			13.3975	13.4598	2.55764	13.4503						8.78661		10.7993	8.86996	10.6642
729645	2014	3725	330381							120.748	27.8296		11.1221	11.1221	8.23748	4.69135	0	3.2581				13.8237	13.8791	1.38544	13.8591				8.55179	1	8.55198		10.0041	7.26403	9.95075
512674	2014	1469	513423							101.539	27.4401		11.817	11.817	7.24922	9.14559	0	1.09861	5.34233			14.1532	14.1544		14.2809						6.09131		9.78234	9.01067	10.146
1009907	2014	2822	321081							119.164	32.3222		10.1977	10.1977	8.4976		0	1.94591	4.38203			13.6123	13.6604	2.04476	13.6534				7.96901	0.388076	8.9157		10.0762	8.94898	10.0823
124852	2014	1399	350921							119.992	26.721		10.7855	10.7855	9.16722	5.96615	0		6.04263			13.8653	13.9343	0.0406305	13.7307						4.76217		11.8308	9.04026	12.0724
975	2014	1711	350105							119.439	26.0108		11.7267	9.68396	7.91644		0	1.79176	5.32301	8.29405		13.8212	13.9825	4.48296	13.7554		1.38629		10.2242	0.612489	10.7144		11.4348	9.97492	11.6434
47857	2014	2012	370725							118.865	36.7358		11.9335	10.4369	10.7532		0	1.94591	4.67283			13.536	13.7348	4.32471	13.3859		0				10.1816		10.2701	9.46877	10.3694
500631	2014	3541	320681							121.653	31.8101		11.0723	11.0723			0	2.30259	4.00733			13.7631	13.7859		13.7647						8.71899		8.43707		8.73536
395243	2014	3725	510823							105.539	32.3094		11.42	9.26207	6.22456		0	0.693147	4.7185			13.9436	14.0069	371.525	13.9196						10.0285		11.6213	6.56103	11.7747
877675	2014	4043	420114							114.139	30.4747		9.81982	9.81982	8.80912	11.5139	0	2.56495	5.32301			13.4452	13.4573	1.79724	13.4736						10.435		13.3046	10.1922	13.4768
895040	2014	4062	330483							120.575	30.6222		9.70275	9.70275	11.6456		1	2.48491				13.7829	13.8422	0.178978	13.7965						9.66383		11.3285	8.87878	11.2523
855422	2014	4500	320623							121.414	32.5284		11.2389	11.2329	15.6495	13.8492	0	1.60944	5.9108			13.7116	13.726	3.19191	13.6091					-0.208944	14.9065		13.3047	8.6085	14.0758
499848	2014	3460	370831							117.46	35.6477		10.6513	10.6513	8.08117	5.3799	0	1.79176	3.7612			13.5301	13.5844	5.16643	13.4793						8.19781		10.0591	7.42774	10.1661
35386	2014	3351	510114							104.217	30.826		11.0441	11.0441	10.7242	9.71311	0	2.3979	5.03044			14.0344	14.03	7.29602	14.1035						10.215		11.3957	9.12609	11.8006
499398	2014	2021	321322							118.879	34.272		11.5962	10.9269	6.69208	3.4012	0	2.77259	3.43399			13.4677	13.6003	23.8627	13.1279				7.10414	1	7.10497		8.86263	5.70711	9.24465
31800	2014	3465	320681							121.571	32.067		11.098	11.098			0		2.70805			13.7429	13.7569		13.7084						9.1146		9.58583		10.2555
904802	2014	3761	610702							107.004	33.1152		12.0181	11.7737	10.093	10.0742	0	2.3979				13.7605	13.8098	0.387148	13.6889		2.19722		7.43426	1	7.43485		10.758	10.1071	11.0889
742856	2014	3312	451202							108.168	24.7053		12.3217	11.2143	12.5402		0	2.89037	4.54329	2.19722		13.7936	13.9873	0.859603	13.9201						12.1328		13.4475	13.9878	14.1483
519608	2014	3577	320581							120.61	31.6382		8.99047	8.99047	8.41028		0	3.04452	5.11799			13.7427	13.8023	0.666116	13.6886				7.60837	1	7.60887		10.3459	8.52278	10.5307
609102	2014	3957	320681							121.535	32.0088		11.0418	11.0418			0	2.30259	4.35671			13.7463	13.7645		13.7204						7.03703		8.63177		8.87975
585127	2014	3321	140424							112.976	36.3863		11.5378	11.0803	10.9921	8.36077	0	3.13549	6.29527			13.5984	13.6672	3.10378	13.5585				9.81706	0.29704	11.031		11.4291	9.06855	11.6675
13861	2014	933	620200							98.3383	39.8271		9.19265	9.19265	10.338		0	2.48491	5.02388			14.4018	14.4179	1.88308	14.4661		1.38629		7.11883	0.122886	9.21543		11.3896	6.84055	11.6105
831619	2014	3725	140481							113.157	36.318		11.5369	10.9217	8.27232		1	1.60944	3.61092			13.5838	13.6741	24.9524	13.5666						9.72729		10.3267	8.1898	10.2704
720394	2014	610	140423							113.018	36.6462		11.4618	10.8995	11.9247		0	3.4012				13.6252	13.7055	5.23882	13.5392						12.6134		11.694	11.8229	12.7026
795367	2014	3121	341702							117.477	30.6769		10.5989	10.5989	8.44312	5.01728	0	1.94591	3.80666			13.5838	13.6358	0.0862626	13.6344				7.1554	1	7.15618		10.4861	7.35819	10.6349
730098	2014	3551	330681							120.224	29.7297		10.7455	10.7455	10.7079	8.11343	0	2.89037	4.54329			13.7309	13.7966	0.476387	13.7742						9.38547		10.126	7.77191	10.3478
35364	2014	3761	511821							103.117	30.061		10.9843	9.36633	10.7018		0	3.89182				14.1061	14.1185	3.88721	14.1613		2.99573				11.8809		12.0511	11.2163	12.431
1120950	2014	2619	371603							118.082	38.152		11.8118	11.5719		6.09582	0	2.19722	4.7185			13.6576	13.7289		13.5498						6.95177		11.5628		11.6043
689475	2014	3785	350981							119.692	26.813		11.0024	11.0024	10.7596	10.1413	0	3.63759	6.88653			13.8295	13.9009	1.02951	13.7192				6.1506	0.0197982	10.0728		9.68775	9.96105	10.0351
675725	2014	4213	130828							117.77	41.9293		11.5698	11.5698	11.3138		1	3.8712	7.44542			14.0065	14.0215	0.452925	13.9395					-0.169037	10.4991		9.251	10.8607	9.94199
640310	2014	3316	522601							107.783	26.6462		12.1828	11.2759	15.0623	14.5895	0	1.60944	5.00395			13.7107	13.8711	1.67938	13.8869						13.1476		13.9958	11.6593	14.1626
963491	2014	3353	371625							118.225	37.2728		11.7477	11.1475	9.21692	10.612	0	2.19722	2.77259	7.8999		13.5782	13.7118	20.3596	13.4827		1.09861				10.6239		10.9579	9.41979	10.8803
976018	2014	1751	330109							120.44	30.2089		10.2249	10.2249	10.2134	7.06305	1	2.19722	3.85015			13.766	13.8372	1.41278	13.8232						10.6277		11.1031	9.59846	11.3448
297569	2014	1711	341324							117.823	33.6808		11.4977	11.3815	7.96102		0	3.4012	5.68017			13.3803	13.4678	2.05497	13.1379				5.01728	0.0486626	8.04045		9.4354	10.4801	9.36922
850727	2014	2031	320404							119.889	31.7816		9.40824	9.10461	9.00036	6.12687	0	2.3979				13.6875	13.7567	0.607502	13.6639		2.89037			-0.0893836	9.11812		13.0301	4.72739	13.1932
602917	2014	3560	321181							119.539	32.0111		10.155	10.155	7.93416	3.52636	0	1.09861	5.31321			13.6392	13.7042	7.73038	13.6018				8.82394	1	8.82409		9.87663	7.06987	9.97283
84662	2014	3111	370114							117.528	36.6147		10.7276	10.7276	8.50086		0	2.48491	4.43082			13.6115	13.6654	78.7714	13.5123						7.92226		10.6256	8.62909	10.6824
489767	2014	2621	420704							114.863	30.3905		10.746	10.746	10.7205		0	3.78419	6.91572			13.3961	13.4327	3.40618	13.4174				8.5677	0.105577	10.816		11.1196	8.75227	11.3673
116581	2014	3340	210682							124.146	40.4818		11.9788	11.4283	12.1272		0	1.60944	4.92725		2.59707e-05	14.0304	14.095	0.111918	13.9025			0.000605602	6.84588	1	6.84694		12.44	6.75344	12.6028
489169	2014	912	621227							106.108	33.7523		11.1261	11.1261	8.86771	8.25479	0	2.07944	2.30259			13.8957	13.9042	0.106956	13.773						6.4552		9.86864	8.65347	9.90608
120022	2014	3340	500116							106.439	29.3534		11.2255	11.2255	4.34381		0	1.94591	4.47734			13.8833	13.8778	12.25	13.9847						6.29157		11.456	7.87967	11.6427
106926	2014	3111	231202							127.005	46.6076		11.4652	11.4652	9.16795	7.76089	0	3.78419	5.37528		0.0125196	14.4729	14.4849	0.332095	14.4167			0.132159			7.92732		10.7964	9.12206	10.8586
488223	2014	3090	371402							116.318	37.4788		11.6068	11.6068	8.62479		1	3.21888	4.00733			13.5854	13.6425	0.60037	13.4992					-0.13005	7.86327		8.46779	8.84289	8.67146
668242	2014	3732	120116							117.131	39.1025		8.95927	8.95927	9.17056		0	2.94444	4.45435			13.8608	13.8799	5.83906	13.7932					-0.119197	9.42618		9.8773	7.41638	10.1219
189428	2014	2319	330109							120.443	30.2226		10.2654	10.2654	8.90544	5.39816	0	2.83321	4.07754			13.7655	13.8361	5.89878	13.8216					-0.0124891	9.12794		9.07692	5.6058	8.86461
856085	2014	3351	320214							120.451	31.483		9.90003	9.89844	6.32077		0	2.70805	5.22036			13.7263	13.7923	1.12706	13.714				6.78784	1	6.78897		10.8381	7.04665	10.8462
189758	2014	3332	511423							103.418	29.8534		10.3631	10.3631	9.78976		0	1.38629	4.7185			14.1137	14.0967	5.79565	14.1719						9.22286		11.6138	8.98105	11.8715
975273	2014	931	360731							115.402	25.9494		11.8984	11.0372	10.2168	8.95493	0	2.19722	1.38629			13.5907	13.7254	0.0931399	13.6552				6.94698	1	6.94794		11.8674	8.83913	11.8522
110422	2014	3923	320505							120.544	31.287		9.20723	9.20723	8.65137	8.8605	0	2.30259	4.92725		0.00437216	13.755	13.819	9.85826	13.7503			0.123762	8.39163	0.129401	10.4365		10.4667	9.00712	10.4673
613634	2014	3351	330703							119.87	29.2305		10.7171	10.7171	11.2605		0	1.09861	4.47734			13.7127	13.7643	42.0781	13.7501						10.9043		10.4195	5.826	10.8447
826401	2014	3921	320685							120.444	32.5062		10.4923	10.4923	8.3509		0	1.94591	3.61092			13.6835	13.7056	70.0658	13.6218		1.79176		11.2479	1	11.248		11.4668	8.65487	11.5445
854818	2014	3312	321012							119.7	32.6603		10.5307	10.5307	9.23601		0	2.70805	4.55388			13.628	13.6517	10.8473	13.6207				9.28061	1	9.28071		11.4519	6.85435	11.4677
859583	2014	3312	511824							102.442	29.1371		11.5242	11.0831	11.7015	10.4662	0	2.30259	5.3845	7.39511		14.092	14.1154	0.577913	14.2085		1.94591				10.3194		13.4145	11.3784	13.5618
76172	2014	3662	321182							119.817	32.233		10.5265	10.5265	10.5002	9.56423	0	1.09861	4.61512			13.651	13.6795	57.7549	13.6425		2.63906			-0.163179	11.4131		10.3209	7.979	10.5209
946634	2014	3465	320681							121.586	32.0324		11.1159	11.1159	8.83826		0	2.19722	5.66643			13.7437	13.7583	2.8056	13.717				8.61486	1	8.61505		11.5294	8.74528	11.5661
874335	2014	4032	440604							113.071	23.0206		9.51118	9.51118	8.09864		0	2.56495	4.39445			13.9814	13.9874	6.94612	13.9907		0.693147		9.94054	1	9.94059		10.2503	9.13906	10.6176
1039003	2014	3021	330922							122.447	30.7278		11.2655	11.2655	9.29257	7.34278	0	1.38629	5.69373			13.8304	13.8935	0.297284	13.828						7.08506		9.73217	7.65492	10.2227
718601	2014	3689	110106							116.293	39.839		9.38424	9.38424	5.50126	7.45182	0	3.09104	4.39445	5.51745		13.908	13.9233	4.36312	13.8682				3.58352	0.00784314	8.43185		10.3081	10.2009	10.9431
482957	2014	3611	330604							120.815	30.0077		9.97952	9.97952	8.13535	5.22575	0	2.30259	3.73767			13.8004	13.8624	4.42121	13.8198		1.09861				9.9859		9.94923	7.80016	10.0878
481807	2014	4357	350181							119.34	25.7198		11.628	10.6255	8.27027	8.2933	0	3.8712	6.24804			13.8531	13.9769	2.25012	13.8184					-0.0331492	8.41759		9.86214	9.11658	9.88588
744797	2014	3316	511181							103.503	29.5712		9.55916	9.55916	14.3271	15.0514	0	2.63906	5.14166			14.1236	14.1162	0.361115	14.1912						12.9308		16.0669	11.9152	16.0499
75049	2014	2950	320412							119.848	31.7185		9.86796	8.97833	10.3744	7.83834	0	2.07944	2.99573	7.36645		13.6725	13.7577	2.27083	13.6613		0.693147		10.0954	1	10.0955		9.76411	7.29912	10.1883
915415	2014	3551	330681							120.332	29.5852		10.8019	10.8019	11.2906		0	2.3979	4.99043			13.7476	13.7992	1.64714	13.7821		1.60944				11.7288		11.3698	9.9273	11.6621
944457	2014	2770	140215							113.482	39.904		10.5303	10.5303	10.6856		0	2.30259	3.3673			13.9437	13.9434	7.73067	13.9383						10.1694		9.94396	9.31272	9.95565
730799	2014	3340	330784							120.18	28.9978		9.97219	9.97219	10.0937	8.8985	0	2.56495	4.11087			13.7616	13.812	3.11162	13.8069						10.2426		12.6305	8.87933	12.6963
726011	2014	3011	320681							121.828	31.7621		11.0834	11.0834	8.87179	9.57443	0	2.89037	5.57595			13.7772	13.7979	0.0456647	13.7769				6.96319	1	6.96414		11.4312	7.99901	11.4481
736530	2014	3590	370303							118.151	36.8018		11.5308	10.3982	8.8882	8.0097	0	3.89182	5.53733			13.5609	13.718	2.35234	13.485					-0.0627719	8.76982		7.1554	7.86864	7.43308
57210	2014	3317	610822							111.062	39.0947		11.6209	11.6209	9.96242	8.81537	0	2.30259	3.43399			13.8804	13.8862	30.5969	13.7554						10.1436		11.619		11.5468
825342	2014	3513	320681							121.833	31.9165		11.3001	11.3001	11.5985		0	1.60944	6.04025	7.87131		13.7527	13.7684	1.6183	13.7486		3.04452				11.0583		11.433	9.19289	11.5791
508336	2014	1363	320623							121.385	32.2593		10.9154	10.9154	11.5282		0	0.693147	6.08677	2.70805		13.737	13.7545	8.20255	13.6525				11.415	1	11.415		12.4222	9.57004	12.3201
661140	2014	3543	321182							119.916	32.0374		10.1211	10.1211	9.52193	6.14633	0	2.48491	4.99721			13.6718	13.7165	3.28547	13.6525				8.95931	1	8.95944		9.84506	8.8694	10.0248
49374	2014	1494	370781							118.514	36.6364		11.7613	8.67845	9.68986	7.1317	0	1.79176	4.49981			13.524	13.7482	0.157834	13.4412						8.77678		12.1354	0	12.2852
392749	2014	1723	320482							119.565	31.7637		10.0527	10.0527	12.1536	11.3314	1	2.94444	6.98008			13.6493	13.7183	1.26682	13.6164				8.85224	0.063922	11.6023		12.4338	10.772	12.5675
556089	2014	3134	330902							122.154	30.1129		10.1745	10.1745	9.91916	9.76308	0	1.09861	5.36598			13.8921	13.9425	25.0949	13.9167				10.0317	1	10.0317		10.7476	9.56402	10.3903
245265	2014	2462	320681							121.781	31.9154		11.2766	11.2766	9.01274	7.01212	1	1.60944	5.30827			13.7511	13.7663	3.79253	13.7484				9.42497	1	9.42505		10.3533	3.66356	10.672
24130	2014	3230	110108							116.315	40.0423		8.55347	8.23491	9.81755	5.79606	0	2.3979	5.26269			13.933	13.9454	1.94589	13.8824				9.60596	1	9.60602		10.4506	9.80295	10.3542
824532	2014	3316	659004							87.7	44.2859		10.9405	10.9405	15.2264	14.6545	0	1.60944	5.16479	4.52179		14.819	14.8131	0.356634	14.8413						13.0945		15.7674	14.5931	15.6903
1113480	2014	3572	320681							121.671	31.8305		11.1112	11.1112			0	2.07944	3.29584			13.7609	13.7816		13.7609		3.04452				8.58223		9.60945		9.62675
772261	2014	2919	320681							121.565	32.0734		11.0899	11.0899	6.75693		1	2.99573	4.86753			13.7431	13.7567	5.9187	13.7067				8.29655	0.786892	8.53641		11.8465	8.67608	11.5369
1008829	2014	3316	451025							106.386	23.2662		12.648	10.964	16.5165	13.8409	0	1.94591	5.20949			13.9157	14.1671	0.670003	14.0484						14.6671		16.1031	13.3652	16.2358
1006323	2014	4219	411081							113.533	34.1305		11.1296	11.1296	9.5168		1	2.07944	5.92959			13.4349	13.4621	76.9124	13.4568						10.1448		12.1424	7.05272	12.5032
25776	2014	4419	371002							122.306	37.4014		9.64817	9.64817	12.7683	11.7864	0	1.60944	2.94444			13.8832	13.9374	2.6408	13.5662						11.7459		10.0254	0	11.3126
916008	2014	1810	320305							117.412	34.3354		10.5993	10.1383	8.61232		0	2.07944	5.04343	4.86753		13.4626	13.5306	0.0826688	13.2494				6.43294	1	6.43455		10.2563	7.1507	10.3691
1010095	2014	3021	330902							121.976	30.0614		10.6239	10.6239	10.2953		0	1.94591	6.22851	8.41693		13.8741	13.9155	0.623813	13.889						10.1456		12.0423	10.4142	12.1587
944358	2014	3465	320681							121.564	32.0093		11.0855	11.0855	11.1157		0	2.30259	6.08222			13.7455	13.7622	2.00574	13.7216				9.93348	1	9.93353		13.0198	9.69683	13.212
75562	2014	3691	320281							120.261	31.8656		10.1076	10.1076	10.6425		0	2.56495	5.36598			13.7033	13.7477	2.3182	13.6717				10.3993	1	10.3993		11.5332	7.75876	11.3725
864913	2014	3465	320681							121.55	32.0612		11.066	11.066	10.9556	5.94542	0	2.63906	6.01859			13.7436	13.7577	1.5149	13.7089				10.2916	1	10.2916		12.815	9.78025	12.9579
111964	2014	3623	320509							120.647	31.0331		9.69417	9.69417	7.0184	7.25982	0	2.3979				13.7596	13.8395	23.4571	13.7752				9.25091	0.210307	10.8101		10.1447	8.52059	10.1198
744432	2014	4020	510802							105.862	32.4502		11.4867	10.5219			0	3.8712	2.94444			13.9181	13.9604		13.8728		0.693147						10.1322	10.428	10.4844
338034	2014	1742	650104							87.5897	43.8943		10.6869	10.6869	10.083	10.1414	0	3.04452	6.05444			14.8216	14.8116	1.45909	14.8483					-0.00333642	9.28647		8.55082	10.4793	8.49638
223117	2014	3316	659001							86.0847	44.4434		11.929	11.929	15.6829	14.5443	0	1.38629	3.63759			14.8305	14.8185	2.40268	14.8451		0.693147				14.1099		14.8832	13.9494	14.8718
466483	2014	3121	341122							118.545	32.2806		10.5162	10.5162	9.4055	8.34022	0	1.09861	4.51086			13.5687	13.631	4.95801	13.5836				9.39624	1	9.39632		9.92833	6.50728	10.1144
412976	2014	3151	350582							118.514	24.8537		9.62624	9.62624	10.4281		1	2.94444	2.63906			13.9663	13.9879	2.64725	13.9532				5.95064	0.0135187	10.2544		9.75342	7.01392	10.0837
464502	2014	3652	440306							113.865	22.7407		10.0282	10.0282	11.2164		1	2.99573	4.96284			13.9821	13.9949	4.38934	13.9853					-0.254311	10.7171		11.9801	10.9298	12.0523
115777	2014	3451	360704							115.066	25.9078		11.7178	11.4662			1	2.30259	5.0814			13.5892	13.6712		13.6787						8.72583		9.90668	8.5973	10.1348
1009708	2014	3082	370725							118.822	36.7342		11.9192	10.3204	7.42595		1	1.60944				13.5339	13.7404	3.23069	13.3936						8.06464		11.3214	7.28688	11.285
53523	2014	3153	440883							110.823	21.4368		12.5345	11.5829	8.13564	6.03309	1	2.83321	4.20469			13.9508	14.0962	1.7097	13.9622				10.8768	1	10.8768		11.2855	6.63595	11.3506
839445	2014	3340	330726							119.944	29.4725		10.8586	10.8586	10.4674		1	2.83321	5.01064			13.716	13.7613	28.8878	13.7432		0.693147				11.0021		12.5289	11.1445	12.938
683967	2014	4229	330782							120.156	29.4108		10.4301	10.4301	9.4114	6.56948	0	2.89037	4.99721			13.7463	13.7952	1.23209	13.785				9.43236	1	9.43244		9.80736	5.61677	10.189
105917	2014	1759	330603							120.474	29.9661		9.38522	9.38522	6.00389	6.42325	0	1.38629	5.20401		0.444444	13.7838	13.8531	17.0798	13.8201			0.210526			7.932		10.1844	6.39526	10.3245
128434	2014	1810	440304							114.064	22.5297		8.93333	8.93333	5.98896	6.2634	1	2.48491				14.0021	14.0289	2.2616	14.0071					-0.165423	7.38337		9.84623	3.04452	10.0614
819747	2014	1362	320681							121.653	31.8101		11.0723	11.0723	8.73456	6.05209	0	1.60944	4.75359			13.7631	13.7859	9.03033	13.7647				9.38522	1	9.3853		10.8669	8.75605	11.1908
607	2014	1521	340207							118.427	31.4783		11.161	9.33292	13.265	10.2615	0	2.19722	4.38203		0.000698886	13.5624	13.6927	33.93	13.5802		3.7612	0.025659	12.8947	1	12.8947		10.3851	13.2283	10.8547
86380	2014	3725	330702							119.607	29.0646		11.1596	11.1089	7.56786	7.66153	0	1.60944				13.6703	13.7229	14.6045	13.7024				8.56465	1	8.56484		9.66688	6.20051	9.93081
938166	2014	2031	350783							118.321	27.0779		11.2011	11.2011	8.33447		0	2.30259	4.84419			13.7052	13.806	7.16875	13.7693						9.72041		10.7284	9.41995	10.5843
27981	2014	1711	320681							121.653	31.8101		11.0723	11.0723	5.17048		1	2.30259	3.89182			13.7631	13.7859	4.25	13.7647				5.83481	0.467852	6.59578		11.0559	5.9135	10.8355
458110	2014	3723	441900							113.941	23.0897		10.0254	10.0254			0	3.04452	5.66988			13.9498	13.9663		13.9237		2.48491				0		0	0	0
15868	2014	3755	310115							121.731	31.029		8.19299	8.19299	7.06133	6.63857	1	1.60944				13.8391	13.9076	1.48113	13.8354						7.00307		10.0547	8.81833	10.4467
83190	2014	2750	341324							117.9	33.3928		11.7828	11.669	9.98174	9.17885	0	2.48491				13.326	13.4261	11.1085	13.245				10.2421	1	10.2421		10.3105	0	10.6423
30854	2014	3669	340104							117.239	31.7758		11.7276	10.2657	10.4354	9.39191	0	2.94444	4.06044			13.4158	13.582	15.2292	13.3933					-0.193349	9.70984		11.5621	8.47679	12.1333
663032	2014	3591	320681							121.653	31.8101		11.0723	11.0723		8.50431	0	2.89037	3.63759			13.7631	13.7859		13.7647						7.50659		8.7639		8.80971
141162	2014	3340	421181							114.807	31.0899		10.8237	10.8237	12.7012		0	1.09861	2.07944			13.424	13.4533	10.0334	13.4015						11.9451		14.1968	11.6565	14.0277
47239	2014	3319	654322							89.7029	46.767		10.8815	10.8815	11.2132	11.1864	0	2.3979	5.10595	3.68888		14.7985	14.7961	5.2399	14.7154		0				11.5757		10.8469	10.1881	11.1363
76983	2014	3685	320685							120.512	32.5167		10.6293	10.6293	10.1964	7.66247	1	3.21888	4.06044			13.6827	13.7051	1.41424	13.6234		2.83321		7.38026	0.110157	9.58617		9.59961	7.66856	10.1678
971069	2014	2614	320803							119.176	33.547		11.761	8.09956	8.0762	7.16549	0	2.07944	4.81218			13.4457	13.6504	2.12698	13.3945					-0.0130597	6.97821		11.0486	5.17615	11.0189
731959	2014	3431	440112							113.552	23.3362		10.3034	10.3034	11.4411		0	3.66356	4.48864			13.9396	13.9419	1046.14	13.9439				12.6151	0.995839	12.6193		8.31728	8.81121	8.48011
56994	2014	3111	371423							117.39	37.7876		11.7666	11.7666			0	2.63906				13.6239	13.6432		13.4951						9.28943		11.6465	7.93916	11.9801
863220	2014	3819	320681							121.691	31.8191		11.0996	11.0996	10.281		0	2.63906	6.6995	6.32615		13.7637	13.7844	1.06557	13.7638				10.0077	0.677151	10.3976		12.4027	10.6724	12.5005
783763	2014	3499	320506							120.462	31.2398		7.5736	7.5736	9.72209		0	2.94444	5.2832			13.7605	13.8256	1.97063	13.742				10.6047	1	10.6047		10.4328	9.21771	10.7336
20910	2014	3912	320681							121.834	31.9		11.2798	11.2798	9.18636		0	2.19722	3.89182			13.755	13.771	22.459	13.7522					-0.341147	10.812		11.4922	8.81507	11.3628
837791	2014	1361	320681							121.591	32.0663		11.1262	11.1262	10.4266		0	2.70805	5.88332			13.7418	13.7565	0.703915	13.7093				8.74719	1	8.74735		11.8661	10.1388	12.1601
921992	2014	3147	320581							120.802	31.7344		9.52918	9.52918	10.3445	5.60947	0	2.3979	5.46806			13.7487	13.7982	1.68475	13.6947		2.30259		9.55606	1	9.55613		9.87096	7.65112	9.94069
863265	2014	3332	320282							119.714	31.4277		10.2206	10.2206		6.72743	0	2.63906	3.21888			13.669	13.7424		13.6703				10.0436	1	10.0437		11.7645	9.33282	11.7945
971844	2014	1711	320681							121.666	31.8352		11.1174	11.1174	8.91059		0	2.19722	4.84419			13.7599	13.7806	1.22209	13.7598				8.75274	1	8.7529		11.0753	8.28627	11.2648
749890	2014	3621	330304							120.642	27.9754		10.9955	10.9955	9.99588		0	2.89037	4.74493	1.94591		13.821	13.8687	2.60849	13.8497		0				10.3128		10.1558	9.34005	10.3677
945233	2014	1370	370304							118.143	36.3776		11.4224	10.7384	7.4793	5.59842	1	2.30259	3.46574			13.5229	13.6566	0.349359	13.4687					-0.400612	5.79301		9.9887	5.42053	10.0948
815099	2014	3121	371322							118.276	34.5299		10.7881	10.7881	10.1925	9.27454	0	1.79176	4.00733			13.5151	13.5763	1.44374	13.2224					-0.0551112	9.23533		11.6337	9.34793	11.7979
635	2014	3625	341821							119.188	31.2009		10.2617	10.2617	10.6017	8.59951	1	2.07944	4.84419		0.00252014	13.66	13.7276	4.44726	13.6069		0	0.0305448	9.91051	0.574145	10.4654		10.6298	9.27332	10.7858
998689	2014	3319	210711							121.019	41.076		12.3677	11.1912	13.7384	11.6641	0	2.07944	5.23111			13.8776	14.0275	1.17487	13.8175				8.77555	0.027213	12.3796		14.9618	11.3909	15.17
847919	2014	3613	320206							120.22	31.644		9.45724	9.05143	8.82747	7.61431	0	3.17805	5.52146			13.7079	13.7837	21.0062	13.6882				10.4381	1	10.4381		10.1345	5.81413	10.2894
960118	2014	1469	370281							119.972	36.3684		11.034	11.034	11.6369	8.76842	0	2.19722	5.18739			13.7012	13.7133	0.151472	13.3495						9.30064		12.5421	6.9344	12.5662
742517	2014	3751	450203							109.458	24.3153		11.8211	11.8211	11.6035		1	3.8712	3.66356	7.49832		13.8599	13.9019	1.26381	13.9517		2.07944				11.9729		12.6953	11.4475	12.581
449799	2014	3340	371325							118.075	35.2384		10.5324	10.5324	11.4564	6.14204	0	1.09861	5.39363			13.5608	13.5987	8.11579	13.3103		2.3979				11.1312		9.93251	9.07073	10.1782
111367	2014	3931	371523							116.345	36.4962		11.0576	11.0576	8.77261		0	2.77259	5.14166		0.0419974	13.5407	13.6242	1.29572	13.4751			0.0448236			7.6004		11.5262	7.62462	11.52
710709	2014	3319	532329							102.435	25.5375		11.7004	11.018	13.6233		0	0.693147	4.8752			14.1777	14.2206	0.109204	14.3075				7.29912	0.128119	9.35401		12.8182	12.0063	12.962
48918	2014	2659	370983							116.765	36.2		10.3267	10.3267	11.9099	9.90957	1	2.89037	4.79579	5.2832		13.5668	13.6346	1.07467	13.4752		1.38629				11.3165		14.1157	11.2868	14.1888
94692	2014	3519	440309							113.99	22.6943		9.25627	9.25627	8.27385		1	1.09861	4.00733			13.9907	14.0112	24.4423	13.9899					-0.00231413	10.4255		11.7635	0	12.3309
443006	2014	3531	320681							121.829	31.8921		11.267	11.267	9.84739		0	1.38629	6.10479			13.7559	13.772	41.9416	13.7539		1.09861		9.21712	0.17307	10.9712		10.9469	7.92154	10.9625
1007672	2014	3940	441802							113.104	23.5984		10.8169	10.8169	9.61933	10.0456	1	2.07944	3.4012			13.9009	13.9032	2.90334	13.9158				9.50271	1	9.50279		12.0176	10.3106	12.1124
661661	2014	3470	120113							117.205	39.3247		9.8776	9.8776	8.7464	3.71357	0	2.99573	4.33073			13.86	13.8906	4.07257	13.803					-0.0191893	9.23161		8.96329	7.55904	9.35141
64390	2014	1332	431227							109.418	27.2203		12.1763	11.5077	10.1724	9.20079	0	2.30259				13.5605	13.725	0.22277	13.7153						7.54908		11.5285	7.25418	11.59
33455	2014	4411	411481							116.379	33.8924		11.8954	10.4414	14.4658	13.6873	0	2.48491				13.2175	13.4612	0.651347	13.086		0.693147				13.1483		14.0306	10.4024	14.0524
76648	2014	3691	320282							119.694	31.4997		10.3148	10.3148	10.0192		0	1.60944				13.66	13.7325	7.99321	13.6579					-0.0459949	8.86319		10.8368	8.97272	10.8564
14337	2014	3761	210112							123.497	41.6685		10.1275	10.1275	12.8882	12.8381	1	1.94591				14.1862	14.1918	13.8604	14.0926		3.49651		11.7308	0.204117	13.3198		13.062	13.5847	13.3193
64570	2014	3313	650502							91.6119	43.3897		12.1886	12.1886	12.3702		0	2.07944	1.60944			14.6338	14.6307	2.91827	14.6611						11.6704		13.4198	11.4152	13.5274
804197	2014	1320	320684							121.468	32.1082		10.9486	10.9486	12.4581	8.86841	0	1.79176	6.00635			13.7454	13.7595	1.53082	13.694					-0.042993	11.6302		13.4253	10.657	13.5206
104242	2014	1462	350212							118.131	24.6876		10.2048	10.2048			0	2.63906	3.17805			13.9491	13.9591		13.9913		0.693147						10.5682	6.632	10.7722
817781	2014	3021	330902							122.114	30.1434		10.349	10.349	9.48547	10.8198	0	1.79176	5.3845			13.885	13.9356	0.412955	13.9077						7.92117		10.2592	10.1309	10.2429
799053	2014	3021	330225							121.639	29.5209		10.3588	10.3588	8.60153		0	1.94591	5.2933			13.8642	13.9072	0.922767	13.8828						9.36615		11.0297	7.58426	11.1511
75024	2014	1495	320681							121.833	31.9059		11.2869	11.2869		9.54338	0	0	5.69036			13.7542	13.77		13.7509				10.5575	1	10.5576		9.94487	8.88406	10.0036
76170	2014	3662	321182							119.817	32.2255		10.5246	10.5246	10.6279	9.83932	0	1.09861	4.7362			13.6513	13.6805	49.3704	13.641		2.89037			-0.0213034	11.6055		10.3949	8.21338	10.449
710664	2014	1810	320681							121.706	31.9814		11.2729	11.2729	10.2258		0	2.70805	4.23411			13.7427	13.7578	3.66024	13.7324					-0.0144002	10.2295		11.8563	8.36147	12.3752
917650	2014	3240	640105							106.082	38.6385		7.54639	7.54639	6.55678		0	2.30259				14.1444	14.1495	1.73285	14.125						6.86797		10.2823	8.46527	10.368
50472	2014	3411	140428							112.85	36.2111		11.2953	11.1741	7.30787		0	2.3979	3.95124			13.6096	13.6545	0.44658	13.5815						7.05876		10.8126	8.20876	10.8062
31825	2014	5289	320681							121.78	31.9176		11.2791	11.2791			0	0				13.7507	13.766		13.7479
727596	2014	3169	320981							120.297	32.874		10.3199	10.3199	10.9351	5.65599	1	3.52636	4.5326			13.6775	13.689	0.465515	13.602		2.07944		6.92363	0.0279374	10.5014		12.8161	11.4188	12.9492
912038	2014	1371	320684							121.483	32.0633		10.9622	10.9622	9.94612		0	2.3979	6.08904			13.7454	13.7626	1.14126	13.7053				8.75116	1	8.75132		11.9449	8.7559	12.029
12695	2014	3499	110108							116.308	39.9517		8.76499	8.76227	10.8216	8.46231	0	4.02535	4.59512			13.9237	13.9387	2.93276	13.8728		2.89037				10.83		10.681	8.56827	10.7674
14348	2014	3761	440404							113.378	22.0064		11.3747	11.3747	12.9346	14.7057	0	1.60944	3.71357	12.6173		13.9918	14.0082	46.8084	14.0133				13.4913	0.0605712	16.2952		13.6288	12.4712	13.7957
108673	2014	3731	320681							121.598	32.0621		11.1354	11.1354	8.6484		0		7.29029			13.7415	13.7566	0.188692	13.7105						6.35437		10.8422	1.38629	11.131
31791	2014	2631	320681							121.653	31.8101		11.0723	11.0723	8.94859		0	2.3979	5.36598			13.7631	13.7859	7.28767	13.7647				10.1288	1	10.1289		11.8974	9.14591	11.6119
40303	2014	4129	320585							121.077	31.6216		10.5056	10.5056	9.56367	7.33759	0	3.58352	4.70048			13.7519	13.8005	3.97494	13.7171				9.1773	1	9.1774		9.95285	6.49527	10.0547
65164	2014	3411	650502							93.5881	42.8919		12.7766	12.6899	9.11405	8.66406	0	1.60944	4.95583			14.4793	14.4901	7.88227	14.5125						9.37458		10.0656	7.52402	10.2226
83138	2014	3134	330282							121.298	30.3132		11.1278	10.8981	7.58223	7.29234	1	2.48491	4.99721			13.7993	13.8616	2.46021	13.8015						9.44999		10.9597	8.97398	11.0784
703782	2014	3571	341424							118.37	31.7534		10.829	10.6258	8.76546	6.96885	0	1.38629	4.94164			13.5652	13.6453		13.5659		2.19722		8.83244	0.158418	10.675		10.7186	9.66326	11.0806
524987	2014	3725	421125							115.262	30.4324		11.3144	11.3144	9.6174	9.76578	0	1.09861	4.41884			13.3581	13.4184	3.6821	13.352		2.63906				9.08557		10.4368	8.72128	10.7146
75196	2014	3331	320681							121.653	31.8101		11.0723	11.0723	9.17212	6.58755	0	1.79176	5.15329			13.7631	13.7859	17.1571	13.7647		1.94591		10.0686	1	10.0687		11.5505	8.80297	11.6163
837779	2014	1362	320681							121.67	31.8338		11.1162	11.1162	9.35054		1	2.77259	6.20051			13.7603	13.7809	2.23255	13.7602				9.19421	0.538883	9.81252		11.6578	10.091	11.8044
31722	2014	1751	310112							121.395	31.1824		9.4527	9.4527	9.18143	8.19312	0	2.48491			0.0288214	13.8081	13.8741	6.03376	13.796			0.625			9.67445		10.0154	6.83087	10.0901
28063	2014	1712	320684							121.455	32.1051		10.9265	10.9265	9.04145	6.19032	0	1.09861	4.74493			13.746	13.76	14.6281	13.6941				4.48864	0.0137963	8.77215		10.6402	5.73334	10.7347
987947	2014	3316	140881							110.529	34.8659		10.9765	10.9765	14.1675		0	2.07944	5.22575			13.6731	13.693	1.36105	13.6469		0.693147		11.9446	0.128375	13.9975		14.9276	12.8894	15.074
480112	2014	3040	310120							121.627	30.9221		9.80892	9.80892	9.04228	9.48494	0	2.63906	5.60947			13.8201	13.8992	0.263799	13.8266				4.51086	0.0545564	7.41998		12.4313	9.99566	12.3751
76810	2014	3121	320924							120.272	33.5118		11.4773	11.2572	11.0483	9.85077	0	2.30259	5.26786			13.5821	13.6535	1.08403	13.4481		1.38629			-0.0307762	11.4607		12.2578	8.87249	12.3598
720853	2014	3440	150203							109.786	40.665		10.7764	10.7764	8.62083	6.18826	1	3.49651				14.0751	14.072	0.364353	13.8685						8.53444		10.046	9.45923	10.1156
378319	2014	4430	371728							115.124	35.2413		11.3525	11.3525	11.3723		0	0.693147	5.23644			13.398	13.5139		13.2332						11.1811		10.438	9.64141	10.5795
776322	2014	3353	370306							117.865	36.8518		11.2645	10.9774	9.12129	9.31181	1	2.77259	4.57471			13.591	13.6907	2.68065	13.4979						10.7641		11.0832	9.75545	11.1549
1005964	2014	3751	321111							119.395	32.2171		7.84932	7.84932	12.3612	9.12118	1	2.07944	5.1358			13.6632	13.7075	0.947345	13.6551				11.0777	1	11.0778		10.7711	9.02256	11.4845
48249	2014	1522	371002							122.148	37.3427		9.86222	9.21332	8.24381		0	2.3979	5.33754			13.8673	13.9293	12.925	13.5658						7.85787		9.96251	6.54247	10.1003
858788	2014	2665	320581							120.639	31.6668		8.60376	8.60376	7.96693	9.2821	1	2.63906	4.14313			13.7472	13.8028	2.47801	13.6883				10.726	1	10.7261		11.2213	7.48941	11.1192
919055	2014	3331	350802							117.177	25.2479		11.136	10.4569	10.5305	10.1359	1	2.3979	5.3799	5.73979		13.829	13.8695	4.7406	13.8209		0				11.3877		12.9446	11.6004	13.2314
223003	2014	3351	350981							119.713	26.7382		11.0591	11.0591	11.2752	12.3865	0	1.38629	3.52636			13.8335	13.9053	44.9984	13.7213						12.1627		13.3189	10.9682	13.1282
349744	2014	3971	320681							121.653	31.8101		11.0723	11.0723	10.9126		1	2.56495	6.24028			13.7631	13.7859	0.597003	13.7647				9.65867	1	9.65874		12.1861	9.1841	12.4384
647354	2014	3339	654024							81.9673	43.5402		12.0439	10.9312	12.6304	6.32077	0	1.38629	3.3322			14.9218	14.952	0.490856	14.8374						9.62681		12.1502	9.24648	12.5624
48484	2014	3961	370725							118.873	36.7408		11.9391	10.4615	7.4742	5.70378	0	2.19722	3.73767			13.536	13.7336	8.87766	13.3848		2.3979				7.42058		11.4675	7.38088	11.55
969781	2014	3691	320481							119.445	31.4375		9.44117	9.44117	8.33567		0	2.19722	5.42935			13.6766	13.7453	2.15655	13.6285		3.89182		7.79276	0.448704	8.59434		9.9988	7.59539	9.97367
60973	2014	2231	341401							117.955	31.6484		11.4068	10.8214	9.02678		0	1.94591				13.4899	13.6058	0.672144	13.5243				4.11087	0.0710128	6.75693		10.0618	9.31479	10.2457
575847	2014	1523	140726							112.769	37.4533		11.4326	10.9679	9.04617	6.88755	0	3.09104	3.17805			13.7136	13.7735	7.73233	13.6027					-0.106935	9.07727		7.53262	4.07754	7.22694
107818	2014	1711	371522							115.633	36.2461		11.6853	11.4636	8.64435	8.74146	0	2.19722			0.143713	13.4332	13.5693	7.04888	13.3862			0.164782			8.1496		11.4545	6.71052	11.5549
592279	2014	1752	320925							119.918	33.4752		11.4383	11.1692	9.42263	6.04263	0	1.09861	4.99721			13.5577	13.6339	4.08032	13.4634				9.01554	1	9.01566		10.2168	8.13944	10.5803
632254	2014	2221	230506							121.502	31.3702		9.53921	9.53921	10.3697	10.1685	0	4.38203	7.05012			13.8198	13.8612	0.961194	13.8002				7.5807	0.108847	9.79857		11.1074	9.83708	11.1357
50937	2014	1361	330922							122.447	30.7278		11.2655	11.2655	10.0987		0	3.17805	3.63759			13.8304	13.8935	0.0705236	13.828						6.13773		10.3123	10.3062	10.4226
730185	2014	1352	330411							120.798	30.8074		8.76403	8.76403	8.57168	6.96319	0	3.17805				13.7933	13.8696	2.82835	13.7914						9.82758		9.83081	8.80402	10.1011
796862	2014	1351	210181							123.116	42.0815		10.8215	10.8215	9.88231	1.94591	0	1.79176	4.89784			14.1741	14.1812	4.19087	14.1048				10.4306	1	10.4306		12.5467	7.6153	12.9422
910223	2014	3725	321182							119.865	32.2032		10.6417	10.6417	8.53366		0	2.3979	4.34381			13.6484	13.6797	8.95793	13.6382				8.1545	0.151294	10.0431		10.6447	7.91316	10.7053
1006638	2014	4051	420902							113.94	30.9432		10.6655	10.6655	12.2102	11.8761	1	2.07944	4.99721			13.4297	13.4401	1.93035	13.4407		1.09861				12.1459		12.4306	11.1775	12.6336
772263	2014	2720	320681							121.784	31.9157		11.2781	11.2781	9.017		0	3.04452	4.48864			13.7512	13.7664	2.39745	13.7484					-0.0827812	9.52778		12.4379	7.9848	12.6867
839775	2014	3672	331004							121.371	28.5288		10.5002	10.5002	8.388	8.22711	1	2.70805	1.79176			13.8571	13.9156	5.37563	13.8852				10.0671	1	10.0672		9.80978	7.19594	10.0711
98449	2014	2662	370725							118.835	36.6579		11.8738	10.3454	8.06243	5.73657	0	2.48491	2.83321			13.5415	13.7351	8.80741	13.3832						9.27819		10.0791	8.86333	10.0747
414312	2014	2120	331123							119.314	28.6308		11.5663	11.3117	9.03491	9.06924	1	1.79176	5.30827			13.6159	13.7279	6.3189	13.6528				5.17615	0.0551402	8.07434		9.88944	9.41524	10.3194
1014875	2014	2681	370681							120.385	37.6118		9.23439	9.23439	9.66091		1	3.04452	6.64898			13.8094	13.8535	1.97742	13.645				7.6382	0.129548	9.68197		12.0748	9.13798	12.2505
954247	2014	3230	320214							120.433	31.4658		9.81798	9.81798	7.06987	2.89037	0	2.30259				13.7277	13.7936	0.844304	13.7169				6.50279	1	6.50429		10.2478	5.4161	10.3198
335206	2014	1751	130582							114.414	36.9374		11.3869	10.5598	5.81114	5.80513	0	1.38629	4.89784			13.6029	13.7049		13.3701						6.88449		10.2784	5.82895	10.1978
932360	2014	3761	420683							112.764	32.1224		12.0076	11.1582	14.1377	14.4021	1	2.3979	5.39816			13.3295	13.4926	0.954227	13.3312		4.78749				13.5237		14.8697	13.06	15.1674
983018	2014	3020	340602							116.865	34.0841		11.4849	10.3866	10.8227	7.95788	0	2.94444	4.56435			13.3188	13.4816	0.0379336	13.1788					-0.0606362	6.91473		11.5533	8.45084	11.7248
85043	2014	3033	330483							120.466	30.5448		10.0648	10.0648	9.94903	8.96661	0	1.38629	5.68017			13.7645	13.8351	14.1356	13.7946						10.7885		10.7821	9.44951	10.7684
519077	2014	3734	320681							121.83	31.8793		11.2503	11.2503	9.67634	6.90875	0	1.79176	6.15486			13.7574	13.7744	24.9081	13.7562				10.5721	1	10.5721		10.8779	8.86644	11.0771
833988	2014	3331	150424							118.078	43.5545		12.5632	11.0324	11.9207		0	1.38629	5.05625			14.0022	14.1746	5.69016	13.9287						11.2583		13.8606		13.6669
948949	2014	1013	341723							117.865	30.6374		9.75791	9.75791	8.23031	5.88888	1	2.30259				13.627	13.6935	3.94296	13.6981					-0.0330526	9.29863		9.60427	7.16858	10.0836
567540	2014	2440	330329							119.747	27.5548		11.0932	11.0932	8.05261		1	2.56495	2.89037			13.7677	13.8495	1.59016	13.6941		0.693147				8.25479		10.0576	6.1591	10.1505
31802	2014	4500	320681							121.653	31.8101		11.0723	11.0723	8.68186		0	3.04452	4.17439			13.7631	13.7859	1.11328	13.7647				9.24271	1	9.24281		10.1897	8.07589	9.7911
1028447	2014	4342	330903							122.264	29.9396		9.61363	9.61363	4.80402		0	1.94591	6.80128			13.9188	13.9556	3.88889	13.9373						6.2653		10.1922	5.27811	10.2349
1002276	2014	3340	341823							118.473	30.7024		11.0994	11.0994	9.82005	8.96597	0	2.07944	2.63906			13.5762	13.6783	2.00262	13.6885		2.19722		9.89606	1	9.89611		12.204	10.499	12.2999
599291	2014	4355	350623							117.602	24.219		10.9023	10.9023	7.26333		1	2.83321	4.31749			13.9274	13.9374	32.7412	13.9666				2.83321	0.00610852	7.93164		9.37772	6.86589	9.41711
49574	2014	1030	370923							116.474	35.8675		10.931	10.931	12.7022	12.2177	0	2.77259	5.1358			13.4851	13.5946	1.31751	13.4118						10.2433		12.4564		12.3104
302111	2014	1031	310110							121.561	31.3127		9.11563	9.11563			0	3.98898	5.1358			13.8279	13.8727		13.8107						0		0	0	0
86285	2014	3921	330382							120.932	28.0851		10.4468	10.4468	7.23346	9.01663	0	2.3979	4.58497			13.856	13.8979	90.9471	13.8732						9.84787		10.0967	7.94307	10.08
1005959	2014	3465	320681							121.554	32.0611		11.0731	11.0731	10.4017	7.99598	1	2.07944	7.80751			13.7435	13.7576	1.58947	13.7091				10.0189	0.744141	10.3145		14.2296	9.64872	14.4679
523795	2014	2239	371201							117.632	36.3309		10.7942	10.7942	9.61807	6.46303	1	1.38629	4.79579			13.5677	13.642		13.5123						9.29652		10.1109	8.75951	10.0562
86393	2014	2319	331083							121.173	28.1455		10.2809	10.2809	10.314	10.4535	0	2.63906	5.03044			13.8732	13.9129	0.29939	13.8979		1.38629				9.25436		10.0704	7.61579	10.0396
441115	2014	3317	140828							111.249	35.298		11.2608	11.2608	8.84779	8.33447	0	2.3979	4.83628			13.6172	13.6569	1.00114	13.5786						8.38754		10.3652	7.44833	10.262
735643	2014	4011	370812							116.724	35.4296		10.3417	10.3417	12.8054	11.5599	0	2.83321	5.2832	8.51699		13.4925	13.5706	1.00359	13.3981		2.3979		10.0626	0.505595	10.7447		12.8291	12.41	13.2019
95855	2014	1921	330327							120.584	27.5183		10.9892	10.9892			0	1.38629	2.48491			13.8326	13.9007	10.849	13.8202						8.74034		10.484		10.5984
86154	2014	3924	330482							120.975	30.7035		9.95317	9.95317	7.64826		0	2.3979	1.94591			13.7961	13.8619	7.79064	13.7924						9.58025		9.92334	5.00395	10.4392
821575	2014	3482	331083							121.176	28.1006		10.4289	10.4289	8.66475		0	1.60944	4.51086			13.8721	13.9126	2.58415	13.8958						8.71555		10.0059	7.67089	10.1194
676846	2014	2667	511681							106.741	30.2291		10.4421	10.4421	13.048	12.9821	0	2.83321	5.56068			13.8973	13.8945	9.86787	13.9333					-0.0593322	11.5416		12.1607	10.0665	12.2403
41746	2014	3030	640202							106.272	38.934		9.70348	9.70348	6.84268	7.22257	0	2.30259				14.1371	14.1423	3.18884	14.1597						8.40268		10.3284	8.64277	10.3134
1026346	2014	2662	320623							121.307	32.4418		11.0376	11.0376	11.4657		0	1.38629	4.15888			13.7128	13.7359	10.6192	13.6087		2.83321			-0.0656728	11.3667		12.6201	9.45579	12.6002
403765	2014	2652	370502							118.878	38.1038		11.9418	10.783	9.80057	11.265	0	1.09861	4.94164			13.634	13.7971	439.471	13.5556		2.07944				12.3882		10.2619	10.7271	10.3334
939805	2014	1810	330402							120.737	30.7457		7.99531	7.99531	6.24222	4.33073	1	2.30259	3.29584			13.8015	13.8691	2.97573	13.7987						8.02813		10.055	5.80513	10.071
75417	2014	3823	320681							121.668	31.8343		11.1166	11.1166	8.62641		0	0	5.65249			13.7601	13.7808	9.62726	13.76				8.84246	1	8.8426		10.6698	6.79571	10.9066
932489	2014	3725	420114							114.113	30.4691		9.94618	9.94618	7.07918	11.8004	0	2.30259	3.13549	10.7678		13.4431	13.4537	218.486	13.4737		3.2581				10.0596		10.1264	0	10.8846
80498	2014	2940	130927							116.987	37.9302		11.8259	11.8259	7.72268		0	2.30259				13.6174	13.6374	0.300988	13.5512						6.2519		10.1202	7.70841	10.1826
750519	2014	3923	330382							120.932	28.0869		10.4417	10.4417	8.35726		1	2.89037				13.8561	13.8979	3.20634	13.8734		2.99573		9.25062	1	9.25071		9.41483	5.03044	9.71475
31107	2014	4419	220724							123.849	44.7526		11.9323	11.9323	9.41792	6.28972	0	1.60944	4.14313			14.2709	14.2851	0.0644844	14.2188						8.50066		10.7803		10.9215
537414	2014	3534	330604							120.856	30.0406		10.1643	10.1643	11.8869	10.0123	1	3.68888	7.00216			13.8011	13.8574	6.0304	13.8189				10.656	0.146151	12.5791		13.1172	11.2905	13.5386
930236	2014	3929	330382							120.805	28.0169		10.747	10.747	9.40286		1	2.3979	5.1299			13.8358	13.8854	1.52791	13.86						9.25235		9.86277	8.18869	10.0229
31809	2014	3544	320681							121.653	31.8101		11.0723	11.0723	7.5868		0	2.48491	4.31749			13.7631	13.7859	2.13658	13.7647				7.90912	1	7.90949		11.9835	6.61874	11.7607
67817	2014	4011	320505							120.424	31.3687		9.69586	9.69586	7.82164	2.19722	1	2.19722	4.72739		0.000739775	13.7349	13.8002	3.7748	13.7248		2.48491	0.0878571	6.8533	0.0782515	9.40121		10.0626	8.2467	10.0209
180872	2014	1921	130923							116.514	37.8533		11.7707	11.7707	8.9161	7.6009	1	2.99573	5.47227			13.6021	13.6663	2.81107	13.5474					-0.146198	9.38337		8.95622	8.69985	9.54058
31786	2014	2927	320681							121.843	31.8926		11.2748	11.2748	8.73841	7.32383	0	0	5.71703			13.7562	13.7724	0.310249	13.7538				7.27725	1	7.27794		12.6672	8.35185	12.717
76562	2014	1810	320904							120.445	33.1723		11.093	10.6129	7.94591	5.1985	0	1.79176	5.22036			13.6358	13.6989	4.37112	13.5301		3.21888		7.77947	1	7.77989		10.2403	7.33171	10.2993
804105	2014	4090	320904							120.394	33.18		11.0711	10.7191	10.6411	9.4663	0	1.79176	5.1299	4.06044		13.6344	13.6913	6.48707	13.5307				9.49822	0.511134	10.1694		10.7299	5.60212	10.7022
724436	2014	4141	320205							120.462	31.6897		10.014	9.93328	11.5209	8.32458	0	3.98898	4.52179	8.44376		13.7144	13.7787	1.64473	13.6788		3.29584			-0.0202564	12.3372		12.3054	10.6221	12.7077
115718	2014	3543	110115							116.565	39.7813		9.7592	9.7592	7.10497		1	0.693147	4.89035		1.7131	13.9063	13.9101	3.95437	13.8474			-2.15109		-0.0475406	9.35253		10.4726	9.7449	10.6289
74282	2014	3312	610725							106.81	33.1328		11.9505	11.8465	10.7772	10.0805	0	3.82864	5.0814		0.00494616	13.7886	13.8136	0.0275551	13.6862			-6.01147		-0.0117057	7.08757		12.1941	10.8633	12.1887
1008283	2014	3465	320681							121.843	31.903		11.288	11.288	10.3679		0	1.79176	6.08677			13.7548	13.7708	1.84172	13.7516		2.07944		9.32313	1	9.32322		11.8517	9.84161	11.962
43789	2014	1019	330226							121.473	29.4503		10.2973	10.2973	7.19744	5.75574	1		4.06044			13.857	13.8927	1.62189	13.8681				6.48004	1	6.48158		8.6273	6.76504
191	2014	1320	110115							116.509	39.8095		9.37062	9.37062	8.87024	4.96981	0	2.07944		8.51519		13.9112	13.9186	137.97	13.8575		1.38629				11.6092		10.9341	9.67847	11.0392
70877	2014	3579	210211							121.67	39.0167		9.64361	9.64361	10.9344		1	1.38629	6.02828			13.9482	13.9691	13.8656	13.8361					-0.0990899	12.4555		12.8602	9.92319	12.4847
1002816	2014	2921	350122							119.714	26.429		11.4084	10.9317	13.3225		0	2.07944	6.32257			13.8339	13.9319	0.212129	13.73						10.3934		12.6304	11.7867	12.6938
391649	2014	3613	410102							113.583	34.7866		11.0698	11.0698	10.0074	9.8019	0	3.80666	6.05209			13.4884	13.5131	1.40762	13.4937					-0.138407	7.58019		9.93542	9.94401	9.95708
106088	2014	4052	330603							120.485	29.9731		9.27122	9.27122	7.37713		1	2.56495	4.51086		0.0750469	13.7863	13.8556	2.89097	13.8211		1.79176	0.0500626	8.31361	0.600913	8.82306		9.72005	5.56452	10.1247
161596	2014	4061	310118							121.134	31.1849		10.2105	10.2105	6.54535	5.1358	1	1.60944	2.19722			13.7778	13.8443	9.92246	13.7689		2.99573		4.41884	0.0223659	8.21933		10.6773	8.26282	10.7699
50242	2014	610	140728							112.259	37.3087		10.8484	9.44497	8.48632		0	2.89037	3.97029		0.0309406	13.7628	13.8232	58.2739	13.5894			-0.172414			10.1964		12.1906	8.61686	12.112
979782	2014	3316	632322							101.861	36.0957		10.8441	10.8441	12.3384	10.1258	0	1.94591	2.56495			14.1509	14.1675	2.15394	13.9533						10.9195		12.1379	9.78064	12.0636
304588	2014	3060	331023							121.09	29.2499		10.9837	9.2749	8.31703	6.92756	1	2.07944	4.27667			13.7919	13.8893	0.788477	13.8294						6.90776		9.80494	6.85013	10.2735
441997	2014	1761	330225							121.925	29.3475		11.0861	11.0861	9.29266	6.24804	0	2.07944	3.61092			13.8478	13.8909	77.2141	13.8604					-0.0706029	11.4678		10.9715	9.28767	11.1799
787523	2014	1399	320981							120.863	32.744		11.1828	10.2274	9.01457	7.01481	0	1.79176	2.94444			13.6729	13.7382	2.65882	13.6021				9.03145	1	9.03157		11.8166	9.14463	11.8147
68949	2014	3240	140603							112.38	39.549		11.4193	10.9911	9.86698		0	2.19722	5.09375			13.9013	13.9309	1.73796	13.9013						10.2539		12.1726	10.7946	12.1805
321701	2014	1499	320981							120.298	32.9077		10.4182	10.4182	8.60667		1	3.55535	5.0689			13.6733	13.6883	0.889863	13.596					-0.112848	8.44913		9.19898	7.62168	9.58246
744433	2014	4020	510802							105.892	32.4501		11.4844	10.5758			0	3.78419	5.31812			13.9159	13.9563		13.8686								10.5775	9.80791	10.7201
164298	2014	4610	370114							117.49	36.764		10.6714	10.6714	10.7492	7.712	0	3.4012	4.51086		0.000614548	13.6335	13.6789	1.39791	13.4997			-0.00416904	8.41427	0.0968358	10.749		10.5367	9.03348	10.4064
386791	2014	3465	320681							121.587	32.0283		11.1174	11.1174	11.6681		1	1.09861	3.4012			13.7439	13.7584	2.47135	13.718		3.17805		9.99283	1	9.99287		11.4503	10.5319	11.7183
804097	2014	3872	320681							121.832	31.8879		11.2627	11.2627	10.4145		0	1.79176	6.27476			13.7565	13.7727	5.46867	13.7548		2.07944			-0.0858887	10.6594		11.917	11.1728	11.9869
976476	2014	610	140930							111.22	39.3894		11.7006	11.7006	14.2748		0	2.19722				13.888	13.8901	0.643031	13.8128					-0.101725	12.755		13.7465	11.3302	14.1561
920163	2014	3340	330723							119.912	28.9305		10.7473	10.4549	10.2135		0	2.3979	5.37064			13.726	13.7855	0.866611	13.761						9.43564		12.0398	9.42011	12.2238
466863	2014	1491	321023							119.304	33.2903		11.4939	10.2812	8.9638	7.88908	0	2.89037	5.44242			13.5007	13.6408	1.53541	13.4818				7.65112	0.350208	8.70051		9.5212	9.11625	9.87468
75715	2014	3441	320681							121.653	31.8101		11.0723	11.0723	10.2625		0	2.56495	6.25383			13.7631	13.7859	0.504061	13.7647				6.9613	1	6.96224		11.538	7.90728	11.6012
45168	2014	3312	341702							117.535	30.7024		10.5277	10.5277	12.1565	13.7303	0	1.94591	3.66356	8.27665		13.5855	13.6417	3.75021	13.644		1.38629		8.80882	0.018412	12.8036		14.4087	13.9805	14.513
180785	2014	3731	320214							120.474	31.4803		10.0043	9.99387	9.90479	8.36846	1	2.63906	1.38629			13.7258	13.7918	0.72463	13.7129				9.55109	1	9.55116		10.4688	7.64922	10.5453
382493	2014	3190	320282							120.02	31.4594		9.01998	9.01998	9.14708	8.74878	0	2.99573	2.30259			13.709	13.7756	3.75344	13.7114		0.693147			-0.0398449	8.44333		7.89357	3.78419	8.31066
382434	2014	3654	371122							118.899	35.6901		11.3375	11.3375	8.8568	7.62803	1	3.04452	6.08677			13.6008	13.6162	0.294564	13.2383				5.66296	0.390773	6.60394		10.3437	9.31722	10.5067
510632	2014	1921	320506							120.879	31.2496		9.58912	9.58912	10.8496	9.66282	1	2.99573	7.42952			13.7751	13.8371	5.02909	13.7639					-0.108021	11.0633		12.0554	11.2687	12.1857
125210	2014	2614	370211							120.015	35.9443		11.0268	11.0268	10.1851		0	2.30259				13.7222	13.7335		13.2						10.1838		12.7102	9.33079	12.8016
523949	2014	2023	371728							115.202	35.1026		11.342	11.342	9.65599		0	0.693147	5.03695			13.3786	13.4982		13.207						7.05272		10.5823	7.69211	10.6101
633432	2014	1721	421127							115.915	30.0722		10.9578	10.9578	11.973	11.3543	1	3.78419	8.26282			13.4543	13.5055	0.614026	13.5008				9.62079	0.252318	10.9979		11.903	10.7125	11.6706
368029	2014	4412	520112							106.932	26.7244		11.6479	10.8032	11.5087	11.3654	0	2.3979	3.13549			13.8642	13.9574	1.29458	14.0157						10.2879			0	9.9391
524299	2014	3541	140802							111.034	35.101		11.4005	11.4005	9.38974	9.27893	0	3.8712	6.2804			13.6083	13.6477	1.56513	13.582				7.51915	0.22391	9.01578		9.55825	9.63926	9.78217
322604	2014	1371	310151							121.909	31.5301		10.7867	10.7867	7.67647		0	2.48491	5.23644			13.8107	13.8372	5.4878	13.8049				6.80239	1	6.80351		10.0192	8.957
14324	2014	2659	110114							116.263	40.2106		8.78121	8.78121	7.84502	12.2596	0	1.38629	5.20401			13.9451	13.9597	640.343	13.8835				10.6615	0.0774103	13.2201		12.3341	9.11965	12.6644
812229	2014	3351	370302							117.997	36.6136		11.3769	10.7057	9.75898	8.22764	0	1.79176	3.13549			13.5552	13.6816	1.39597	13.4828				8.84275	1	8.84289		12.8726	8.36334	12.7952
993934	2014	1722	320206							120.241	31.6926		9.80537	9.41217		5.49306	0	1.79176	4.23411			13.7024	13.7782		13.6775				4.67283	0.112159	6.86171		10.6995	8.82981	10.8486
729374	2014	3924	330382							120.892	28.0542		10.5715	10.5715	4.21951	6.96697	0	3.17805				13.8493	13.8933	5.66111	13.8644				8.71834	1	8.7185		9.56057	6.02828	9.99465
62992	2014	3625	441324							114.355	23.6674		10.905	10.905	9.4154	5.77455	1	2.30259	5.22575			13.8563	13.8967	0.387726	13.7869				7.19519	0.168521	8.97601		10.0135	9.14163	10.0882
486823	2014	810	350681							118.038	24.3942		8.88378	8.88378	9.22631		0	3.61092	5.40717			13.979	13.9907	0.351453	14.0225				5.9135	0.0744167	8.51178		7.79317	8.49311	8.03916
190838	2014	3755	120116							117.712	38.9833		10.7772	10.7772	6.91672		0	2.07944	5.40268			13.822	13.8384	0.496473	13.7477				6.33328	1	6.33505		10.3471	7.9248	10.3501
1013945	2014	2021	341324							117.712	33.5216		11.6617	11.4648	7.96102	8.10259	0	1.94591				13.34	13.4379	8.27368	13.1749				7.76557	1	7.76599		10.7543	6.06611	10.7545
965576	2014	3481	330723							119.871	28.9416		10.8092	10.5552	8.33974		1	2.19722	5.273			13.7199	13.7779	1.21124	13.7547		2.83321				7.9831		10.3918	6.86693	10.4567
759164	2014	610	500117							106.324	29.9495		10.9127	10.9127	9.69978	11.2295	0	1.38629	5.35186			13.9142	13.906	25.0883	14.0159						10.8534		12.0615	9.99748	11.9038
474874	2014	3512	370703							119.181	36.7648		11.88	11.0418	13.4415	13.6386	1	4.21951	9.44351			13.5826	13.6972	0.368153	13.3721				9.07383	0.0447495	12.1805		13.3144	13.0586	13.6565
74932	2014	2614	321181							119.585	32.0089		10.24	10.24	11.1584	11.0048	0	4.02535	5.18178			13.6407	13.7049	1.23579	13.6043					-0.168103	11.955		10.4745	8.97246	10.5555
4628	2014	3021	310151							121.828	31.5281		10.6698	10.6698	9.64685		0	2.3979	4.96284		0.00348685	13.8097	13.8392	0.780616	13.8024			0.252112	6.31173	0.0770414	8.87529		7.63675	4.35671	8.07465
717727	2014	2641	320282							119.903	31.329		10.0187	10.0187	9.65528		0	2.77259	4.18965			13.6937	13.7657	4.16708	13.7059				9.37135	1	9.37144		11.0327	9.68837	11.382
594471	2014	3340	320585							121.25	31.563		10.6672	10.6672	8.98645		0	1.38629	4.49981			13.7618	13.8079	4.00426	13.7455				8.6387	1	8.63888		10.4534	6.98564	10.5639
554032	2014	2662	320681							121.677	31.8396		11.1278	11.1278	7.73631		0	1.38629	5.9162			13.7597	13.7797	0.379902	13.759				6.14204	1	6.14419		10.0909	8.55121	10.2903
123816	2014	939	611023							110.727	33.3553		11.4858	9.59899	13.1717	12.7749	0	1.94591	5.24175			13.5737	13.6817	68.698	13.4884						12.5947		10.4375	11.4919	10.9112
101785	2014	3421	440306							113.847	22.7245		10.1048	10.1048	9.15133	4.85203	1	2.56495		4.56435	0.0122095	13.9826	13.9949	1.20765	13.9878			0.145144		-0.0200807	10.2484		9.81296	7.83874	10.0089
140999	2014	1513	330702							119.617	29.0573		11.1479	11.0899	11.2306	7.19893	0	3.43399	6.94216			13.672	13.7253	2.1317	13.704		0.693147			-0.0366538	10.7856		10.6344	9.12587	11.1389
757138	2014	3312	610726							106.185	33.0188		11.9171	11.5668	9.77945	8.51599	0	1.38629	5.42053			13.8493	13.8912	6.00391	13.7968						8.72307		11.6133	9.51827	11.8006
31793	2014	1361	320681							121.653	31.8101		11.0723	11.0723	5.62402	5.46806	0	2.89037	6.00389			13.7631	13.7859	1.33354	13.7647				7.6587	1	7.65917		10.1347	6.74876	10.1088
133234	2014	1312	140621							112.832	39.6153		11.0358	10.7695	8.91637		0	4.12713	4.67283			13.9104	13.9235	8.15315	13.91				7.50108	1	7.50163		9.14484	6.95177	9.22365
757746	2014	3931	370982							117.753	35.927		10.7188	10.7188	8.89344		0	1.38629				13.5704	13.6025	3.07597	13.46				7.70841	1	7.70886		9.6418	0	10.1041
906703	2014	1711	330109							120.292	30.2254		9.66796	9.66796	9.79646		0	2.48491	5.26786			13.7723	13.8416	0.404026	13.8318						8.51298		10.7711	8.61178	10.9002
899810	2014	3451	330382							120.941	28.1092		10.3626	10.3626	8.99218	9.05427	1	2.48491				13.8585	13.8995	0.709524	13.8772				8.71752	1	8.71768		9.56704	7.60887	9.92481
773828	2014	1362	330206							121.809	29.9102		10.7364	10.1556	11.0518	11.2776	0	3.09104	4.60517			13.8581	13.9177	0.806682	13.8788				8.34901	0.10892	10.5662		9.95418	9.20069	10.1621
866306	2014	3725	321102							119.688	32.1819		10.144	10.144	9.65477		0	2.63906	5.01728			13.6544	13.6948	0.504744	13.6404		0.693147			-0.138663	9.15588		10.6625	9.29385	10.9114
607427	2014	3512	320903							120.08	33.3882		11.3084	11.3084	7.92913		0	1.09861	4.55388			13.5875	13.6361	30.9317	13.4868				10.6696	1	10.6696		9.63926	9.22503	10.0741
1001334	2014	3751	330225							121.871	29.1678		11.2359	11.2359	10.8555		0	2.07944	5.3033			13.8347	13.8718	3.22936	13.8458				10.7078	1	10.7078		10.2932	5.46383	10.2487
366518	2014	4315	350583							118.382	25.0158		10.1259	10.1259	8.87347	7.65207	1	2.89037	3.82864			13.9412	13.9625	8.87481	13.9433					-0.00203943	8.68016		9.91621	7.92226	10.1838
600497	2014	4080	210211							121.528	38.8611		9.51651	9.51651		0.693147	0	3.17805	2.30259			13.9352	13.9548		13.8206		3.66356		4.80402	0.0664488	7.51589		5.71703	6.1717	5.44242
44285	2014	3111	341822							119.484	30.9073		10.7473	10.7473	12.2359		0	1.60944	4.06044			13.6712	13.7366	74.7493	13.6611				6.37161	0.0111484	10.8681		11.3127	8.77509	11.2635
832667	2014	3316	320305							117.456	34.4019		10.3856	10.3856	8.83913		0	1.60944	3.7612			13.4685	13.5264	16.6835	13.2725				7.6454	0.162559	9.46219		11.9592	9.65143	12.3082
785512	2014	1711	320681							121.63	31.8953		11.1955	11.1955	8.68694	6.43775	0	1.94591	4.02535			13.748	13.7677	0.266407	13.7453				6.30628	1	6.3081		10.5191	8.29754	10.58
559930	2014	4411	510821							106.474	32.2448		11.3799	11.3453	11.065	10.8869	0	2.89037	5.58725			13.8775	13.8775	1.81554	13.7733					-0.067651	9.89908		9.57192	5.76832	9.99442
878991	2014	3761	320682							120.753	32.2623		10.2826	10.2826	10.3328	9.40698	0	1.79176	5.35186			13.718	13.7373	4.15882	13.6522		2.99573			-0.0123593	12.3474		10.9439	10.0805	10.945
46502	2014	2641	120116							117.561	39.1221		10.3542	10.3542	9.29753		0	1.79176	3.93183			13.8363	13.8699	18.537	13.7561				8.53935	0.0906254	10.9404		10.1644	9.01554	10.3141
23855	2014	1763	110114							116.408	40.1886		9.75325	9.75325	6.69332		0	2.77259	4.70048			13.9361	13.9464	3.85349	13.8793				8.51138	1	8.51158		9.92314	9.5117	10.1713
362084	2014	1810	341181							119.013	32.566		10.6567	10.6567	7.75791		0	2.99573	5.0689			13.5971	13.6097	3.67532	13.5984				5.81413	0.169107	7.59186		8.66544	7.41578	8.79209
319061	2014	1810	320585							121.075	31.669		10.4949	10.4949	7.92335	4.96981	1	3.13549	4.5326			13.7501	13.7967	2.26624	13.7136				5.50126	0.053203	8.43512		9.46211	7.75234	9.65592
884750	2014	2511	371103							119.383	35.1506		11.8141	10.9463	12.6452	9.92896	0	1.79176				13.5324	13.6644	1.96637	13.0732						11.9648		14.7994	12.2699	14.8354
23707	2014	3560	110115							116.454	39.757		9.60714	9.60714	7.15305	9.92417	0	2.83321	4.77068	1.60944		13.9027	13.9112	16.1301	13.8516				2.77259	0.00131731	9.40484		9.70766	9.92216	10.1221
810175	2014	3339	530402							102.558	24.2491		11.5179	11.4614	11.5065	10.6882	0	1.79176	4.99043			14.2403	14.2494	2.68998	14.3562					-0.139568	11.7457		11.6373	9.27247	11.8734
357197	2014	3151	610113							108.93	34.2041		8.50571	8.50571	6.50129		0	2.77259	5.0689			13.8093	13.8129	82.5238	13.7629		1.09861		5.74939	0.181189	7.45819		9.12772	0	9.27247
1010960	2014	4290	340304							117.315	32.9202		11.528	11.528	11.5215	11.0022	0	1.94591				13.4012	13.4403	2.99537	13.2918		2.07944			-0.351192	11.0684		11.5464	10.4826	11.8751
973923	2014	3351	320585							121.078	31.4865		10.6018	10.6018	6.00881	7.23921	0	2.19722	4.54329			13.754	13.8046	1.69168	13.7248					-0.0016129	7.12367		10.8819	6.47389	10.8061
736703	2014	2319	370781							118.5	36.6728		11.7868	7.44662			0	2.77259				13.5193	13.7543		13.4462						0.693147		12.5674	9.78763	13.0918
785859	2014	2614	370786							119.4	37.0046		11.6512	11.3402	9.05812	6.13123	1	1.38629				13.5989	13.6967	10.5795	13.4686						9.43396		10.3683	7.28688	10.6465
101730	2014	2770	320681							121.653	31.8101		11.0723	11.0723	9.31353	5.27811	0	1.79176	5.88053			13.7631	13.7859	4.31558	13.7647				7.51752	0.0908507	9.91611		11.2274	7.80507	11.4535
861357	2014	3731	320205							120.46	31.6762		10.0141	9.88436	7.24351		0	2.3979	5.16479			13.7135	13.7811	4.45048	13.6817				8.77509	1	8.77524		9.8903	6.56103	9.94362
926573	2014	2661	445303							112.025	23.0764		11.5088	10.7424	13.0386	11.7277	0	2.3979	7.14441			13.937	13.9914	3.51048	13.9419					-0.0407856	12.6414		13.3419	11.7355	13.4748
206133	2014	2730	445121							116.662	23.5008		11.541	11.541			0	7.60788	1.79176			13.8494	13.9014		13.7805						0		0	0	0
918406	2014	1712	441821							113.517	23.8246		11.2076	11.2076	11.0978	10.1451	1	2.3979	4.46591			13.8509	13.8597	1.42818	13.8627				8.15249	0.0801459	10.6764		11.5181	9.04558	11.6298
689939	2014	3411	340811							117.12	30.6742		11.0512	11.0512	9.42803		0	1.60944	4.70048			13.5499	13.5909	14.391	13.5628		1.79176		9.34871	1	9.3488		10.2251	8.9338	10.4984
884520	2014	3460	330481							120.416	30.3682		10.3668	10.3668	9.72394	8.75084	0	2.48491	1.38629			13.7586	13.8267	1.49713	13.8038						9.47654		9.87894	9.70204	10.1315
88670	2014	3591	370321							118.095	36.9128		11.5078	10.6737	8.22282		0	1.79176	5.0689		0.0252886	13.5719	13.7187	0.342515	13.4957			0.0251939		-0.0891608	6.35089		10.0934	4.62497	10.3899
47815	2014	1711	370682							120.802	36.9843		11.1647	11.1647	7.25488		0	2.07944	2.63906			13.7525	13.7758	10.3502	13.5258						7.96137		11.2563		11.4304
80444	2014	2022	320322							116.935	34.4987		11.2255	10.4646		10.5189	0	2.56495	4.18965			13.3597	13.4984		13.2698						0		9.82909	8.29729	10.2481
56524	2014	2740	450406							111.247	23.4062		12.1302	11.7814	9.95489	9.41573	0	2.77259	5.42935	6.7546		13.8563	13.9137	0.434142	13.8664		1.94591				8.537		10.198	8.13153	10.5278
71949	2014	4061	441403							116.103	24.4484		10.2772	10.2772	12.7051		0	2.3979	5.32788			13.8239	13.874	2.30882	13.6688		3.80666			-0.202107	11.9943		9.49477	10.2669	12.2603
1012464	2014	3319	520322							106.834	28.1993		11.2779	11.0605	13.0122	13.5387	0	1.38629				13.8603	13.8782	33.2803	13.8769		2.30259				13.2377		11.7937	10.5433	11.5371
1005958	2014	3352	320681							121.837	31.9031		11.2851	11.2851	9.83922	6.64898	0	2.07944	5.64545			13.7546	13.7706	4.61477	13.7515		2.77259		10.9308	1	10.9308		11.9294	11.077	11.8422
47837	2014	1351	370911							117.13	36.1198		9.74362	9.74362	10.4362	8.12148	0	1.79176	5.34711			13.5875	13.6483	16.7809	13.4977		2.56495				11.4094		12.5559	9.06358	12.6181
96270	2014	1419	420923							113.738	30.9531		10.9801	10.9801	10.3555	9.57338	0	2.63906	4.98361			13.3949	13.4347	0.00308167	13.447						7.73456		14.3606	7.32515	14.6288
111639	2014	3199	410182							113.392	34.7861		10.8046	10.8046	10.9631	7.79276	0	2.99573	5.02388			13.515	13.5365	0.995315	13.5317						9.45321		11.3394	8.41383	11.4435
982612	2014	2920	330604							120.857	30.1537		10.3382	10.3382	8.95222	3.58352	1	2.19722	5.17615			13.7961	13.857	3.28223	13.7998						9.69855		9.75892	8.90531	9.8905
984431	2014	3592	110114							116.242	40.2053		8.78731	8.78731	6.20051		0	2.19722	3.2581			13.9439	13.9597	12.0519	13.884				9.04145	0.408631	9.93644		10.1294	8.64576	10.2278
1014558	2014	3592	310118							121.167	31.2384		10.3807	10.3807	7.69712		0	2.56495				13.7739	13.8378	3.28151	13.7595						8.17976		10.716	8.53307	11.0174
880144	2014	3169	211005							123.489	41.2287		11.1833	10.548	12.2885	6.83948	0	2.83321	8.40246			14.1222	14.1575	1.10429	14.0202					-0.0619136	11.9606		9.74759	10.4159	10.1549
546801	2014	3543	330624							120.958	29.4909		10.7914	10.5285	8.41072	8.0229	0	1.79176	3.93183			13.8008	13.8524	3.69717	13.8156				8.61141	1	8.61159		9.68483	9.03229	9.96815
791275	2014	3340	371523							116.272	36.6162		11.1155	11.1155	11.6163		0	1.94591	5.1358			13.545	13.62	8.36941	13.4793						11.0088		13.4555	9.87817	13.3059
667754	2014	3544	320681							121.7	31.8708		11.1836	11.1836		5.81413	0	2.19722	2.94444			13.7548	13.7737		13.7526		1.38629				9.47401		9.40968		9.67477
960390	2014	1712	320681							121.629	32.0079		11.1745	11.1745	9.19675		0	2.19722	5.20401			13.7437	13.7584	0.715681	13.7241				8.20658	1	8.20686		10.2452	7.63046	10.4122
87294	2014	2644	330604							120.866	30.152		10.3569	10.3569	14.1205	14.155	1	3.78419	4.93447	10.4498		13.7963	13.857	1.03905	13.8002		2.56495				14.5356		15.9459	14.1321	16.1225
28075	2014	1762	320681							121.653	31.8101		11.0723	11.0723	4.85981		1	2.56495	5.52943			13.7631	13.7859	41.9565	13.7647		1.79176		4.15888	0.0663212	6.87316		9.62879	5.9135	9.23161
83185	2014	3121	341324							117.884	33.7048		11.4757	11.4065		9.91344	0	1.38629	3.21888			13.3838	13.4721		13.146				7.65539	1	7.65586		11.0197	0	11.0626
27867	2014	3465	320681							121.653	31.8101		11.0723	11.0723	10.4573	6.64118	0	1.94591	6.18002			13.7631	13.7859	2.35744	13.7647				10.5395	1	10.5395		12.4317	9.93271	12.6226
797657	2014	3923	321003							119.388	32.4404		8.4673	8.4673	9.30201	7.355	0	1.94591	5.32788			13.6667	13.684	9.47307	13.6714		2.3979		9.74455	1	9.74461		10.7696	9.26502	10.9916
85658	2014	1921	330481							120.465	30.4393		10.4682	10.4682			0	2.07944	5.2575			13.7535	13.8262		13.7939								12.382	9.39208	12.5799
826355	2014	3351	330411							120.705	30.7693		8.6712	8.6712	7.50604		0	1.60944	4.44265			13.7951	13.8647	4.96966	13.7991				8.35679	1	8.35702		9.91324	7.01212	10.0639
162313	2014	2659	370103							116.905	36.5896		9.50979	9.50979	10.7939	9.99273	1	3.55535	5.84644			13.625	13.6831	1.81913	13.524				8.37724	0.0958101	10.7227		12.2944	9.99511	12.6118
616866	2014	2022	210711							121.036	40.8553		12.2634	11.1413	9.85251	8.48921	0	2.89037	4.46591			13.8819	14.0195	22.6494	13.802					-0.227353	8.27944		7.54592	8.50815	6.9976
971843	2014	3734	320681							121.828	31.9054		11.2834	11.2834	9.53221	7.76599	0	1.60944	6.37161			13.7541	13.7699	18.3209	13.751		3.49651		9.21254	0.17399	10.9613		12.1637	9.74789	12.0973
237255	2014	1810	440307							114.436	22.6316		10.5361	10.5361	8.75163		1	3.04452	4.82831			13.9504	13.9958	2.11887	13.9471					-0.0268546	8.92572		8.6484	5.98896	8.91838
87395	2014	2190	441303							114.467	22.8125		10.6058	10.3792	9.04747	7.8144	0	1.38629	4.69135		0.00180064	13.9316	13.9892	1.96972	13.9215			1.7	8.54461	1	8.54481		9.599	9.20392	10.236
990576	2014	2663	320481							119.323	31.4874		9.99413	9.99413	6.97915	7.29438	0	2.07944	5.33754			13.6599	13.7255	1.32905	13.603						7.03878		10.7895	2.48491	10.6752
577775	2014	1310	620321							102.093	38.4079		12.2915	12.0722	9.18697	6.18621	0	3.04452	4.79579			14.0752	14.1427	10.0602	14.106				8.48653	1	8.48673		8.70781	9.17554	8.96047
942453	2014	3731	330225							121.879	29.1482		11.2642	11.2642	10.6139	10.6087	0	2.30259	6.92854			13.8341	13.8708	3.46427	13.8445				11.6239	1	11.6239		11.4421	12.4963	11.5128
104663	2014	4218	350182							119.506	25.9604		11.7853	10.1172			0	1.94591	4.77068			13.8222	13.9812		13.7637			0.00746155			8.83783		11.2948		11.6676
72826	2014	3725	420112							114.178	30.6835		9.87332	9.87332	7.90802	7.84424	0	1.38629				13.4484	13.4602	25.2421	13.4634				7.41818	0.261909	8.7581		9.9704	7.24708	10.2768
625735	2014	4112	420902							113.91	30.9625		10.6901	10.6901	9.47731		0	2.19722	3.61092			13.4304	13.4412	5.09515	13.4407						10.4406		10.5346		10.6373
120640	2014	3972	441303							114.372	23.0224		10.6833	9.08294	6.58755		1	1.38629	4.98361			13.9163	13.9948	14.9287	13.9015					-0.0995322	9.21513		10.1787	9.24494	10.2096
752120	2014	1494	441900							113.639	23.0887		10.3977	10.3977	8.21392		0	2.70805	4.75359			13.9547	13.9637	1.39024	13.9661					-0.0419609	9.58782		10.6982	8.91207	10.8299
981312	2014	3340	410122							113.867	34.7051		10.7276	10.7276	9.70357		0	2.19722	5.12396			13.4852	13.5411	2.63421	13.4372						8.92904		12.3896	9.16848	12.5902
125985	2014	1370	370282							120.726	36.5636		10.6554	10.6554	9.66991		0	1.38629	2.99573			13.7727	13.7783	1.55847	13.4378						9.42182		11.173	8.2769	11.3094
85826	2014	3940	211403							120.626	27.5196		11.0369	11.0369	8.45468	9.03396	0	2.3979				13.8318	13.899	2.0006	13.8257						8.81031		9.78858	6.39526	9.90359
281430	2014	2710	530322							103.617	24.9852		10.4495	10.4495	7.21303		0	2.19722	4.15888			14.1985	14.2106	1.31031	14.3361		0.693147				7.17778		10.3627	6.79459	10.1904
75389	2014	2450	320681							121.763	31.7649		11.0465	11.0465		7.23921	0		2.89037			13.7749	13.7967		13.7762						8.76077		8.96699		9.05252
156145	2014	2970	320830							118.579	33.0023		11.5416	11.2757	9.93992	8.27639	1	2.89037	6.98193		0.00347122	13.4537	13.5275	3.25785	13.4574			0.0361809	7.77528	0.101535	10.0627		11.1203	9.62892	11.3118
73124	2014	2642	420113							114.088	30.3438		10.3511	10.3511	9.07406	7.94697	0	2.63906	3.93183			13.4255	13.4431	2.59982	13.4664		0				8.6694		11.4938	6.34739	11.5112
280541	2014	3485	320382							117.767	34.4038		9.78861	9.78861	11.4913	10.0586	1	4.09434	6.08222			13.5079	13.58	8.53	13.2749		2.99573		10.1373	0.842267	10.309		10.2848	10.2459	10.3539
135101	2014	3383	420984							113.817	30.7609		10.8709	10.8709	10.1687	9.72005	0	2.99573	5.07517			13.3883	13.4389	7.08168	13.464				9.31533	0.215678	10.8493		10.5869	9.78589	10.6707
331924	2014	3541	331081							121.309	28.4874		10.2721	10.2721	8.13886	2.99573	0	2.56495	4.96284			13.8622	13.9197	19.1007	13.8856						8.57754		9.82038	6.02828	10.0326
103863	2014	1331	350782							118.012	27.7481		9.22445	9.22445	9.95366		0	1.38629			0.00346902	13.6968	13.7956	60.2424	13.7558		2.56495	0.0245128			10.4281		9.69751	9.76687	10.2099
151681	2014	3260	410185							113.15	34.3921		10.0209	10.0209	8.88586	7.70436	0	2.89037	5.2832			13.5366	13.5582	0	13.5629		2.77259				0		9.36948	8.39503	9.67206
71020	2014	4019	440307							114.115	22.6936		8.51891	8.51891	7.7411	8.22924	1	2.89037	4.5326	5.58725		13.9892	14.0188	2.69257	13.9811				8.13212	0.154384	10.0005		10.1412	9.47363	10.3304
105447	2014	1100	511527							104.683	28.0193		11.9247	11.9247	9.53964	8.47991	0	1.38629	5.1985			13.9487	13.9348	5.27429	14.015						9.05684		9.84887	8.27001	10.0204
325360	2014	2311	320382							117.769	34.3953		9.84097	9.84097	8.18368	2.56495	0	2.89037	4.38203			13.5065	13.5794	8.53002	13.275				5.46383	0.0572816	8.32385		9.49319	7.02287	9.53676
928031	2014	3831	320681							121.787	31.8913		11.2464	11.2464	8.57866	8.01797	0	2.3979	5.6058			13.754	13.7713	3.0823	13.7533				7.0639	0.156075	8.92146		11.1416	7.52618	11.2783
825007	2014	3169	141181							111.808	37.1112		10.2905	10.2905	11.4383	7.78697	0	1.60944	4.81218			13.7871	13.7988	4.74773	13.5495						10.8352		9.92935	10.0792	9.91975
28086	2014	2436	320681							121.653	31.8101		11.0723	11.0723	9.62046	5.96358	1	2.19722	6.6995			13.7631	13.7859	0.330498	13.7647				6.9921	1	6.99302		10.4111	7.32251	10.4887
77349	2014	3340	320281							120.019	31.9369		9.40649	9.40649	11.2182	9.70284	1	2.94444	4.41884			13.7	13.743	0.0393147	13.669		1.94591		8.53993	1	8.54013		12.2028	10.4087	12.3737
968381	2014	2710	320681							121.503	31.8112		11.0505	11.0505	11.4821	6.22258	0	2.07944	4.92725			13.751	13.7825	2.17171	13.7511				8.96954	0.137307	10.9551		12.7103	11.1885	13.1883
807427	2014	3351	140802							111.039	35.0972		11.3946	11.3946		9.66656	0	1.38629	5.27811			13.6082	13.6476		13.582						9.99424		12.1576	10.0435	12.1924
31814	2014	2643	320681							121.653	31.8101		11.0723	11.0723	5.88332		0	2.48491	4.43082		0.0566267	13.7631	13.7859	27.4444	13.7647			0.0718339	6.608	1	6.60935		8.78355	6.83733	8.45148
31939	2014	1810	320509							120.46	30.8988		9.71193	7.9838	6.69332		0	1.38629	5.96358			13.7624	13.8466	29.1742	13.7811				4.55388	0.0210084	8.41693		10.0356	7.96067	9.72854
782214	2014	1331	440305							113.901	22.4705		9.42645	9.42645	11.1662	8.78814	1	3.09104	6.16542			14.0104	14.0247	0.396583	14.0154				9.26851	0.127876	11.3252		13.3628	11.8102	13.3524
268771	2014	2320	310151							121.828	31.5327		10.679	10.679	8.66337		0	3.04452	5.17048			13.8091	13.8384	0.301721	13.802				5.93489	0.152913	7.81319		10.3986	9.27454	10.0422
680555	2014	2629	330303							120.819	27.8586		11.0342	11.0342	8.24931	3.46574	0	2.77259	4.62497			13.8327	13.8855		13.8621		2.3979			-0.0330315	8.69366		9.23259	0	9.33194
997641	2014	3929	321181							119.7	31.8546		10.2789	10.2119	8.79285	6.81235	0	2.56495	2.48491			13.6575	13.7202	49.9345	13.6268				10.6065	1	10.6065		9.98461	7.91022	10.0439
76766	2014	4500	321181							119.813	32.07		10.3923	10.3923	6.96979	5.2933	0	1.38629	5.0876			13.6521	13.7008	29.2225	13.6364		3.52636		9.29652	1	9.29661		10.3615	7.49721	10.2269
571402	2014	3536	320281							120.093	31.9197		9.48282	9.48282	13.326	10.5751	0	2.94444	7.38833			13.706	13.7469	8.27446	13.6734		3.71357		10.3567	0.0422972	13.5198		13.5676	11.9341	13.9993
313009	2014	2231	320681							121.834	31.903		11.2834	11.2834			0	2.19722	3.04452			13.7546	13.7705		13.7516						8.61141		8.83579		8.7639
434298	2014	3011	440306							113.767	22.6695		10.2011	10.2011	6.59441	9.57741	0	1.60944	5.50126			13.9885	13.9987	71.5792	13.9945				9.48029	1	9.48037		11.971	8.99752	11.6995
76590	2014	3169	320481							119.582	31.5417		10.2111	10.2111	9.09201		0	1.79176	4.96981			13.6532	13.7269	10.388	13.6347				6.01616	0.0789372	8.55545		10.8892	6.65929	11.0475
510200	2014	1771	320681							121.839	31.9061		11.29	11.29	9.50569	7.36265	0	1.09861	3.71357			13.7543	13.7702	19.5659	13.7509				9.82919	1	9.82925		11.456	9.38631	11.4304
221553	2014	3912	331004							121.394	28.5649		10.6039	10.6039	7.88231	6.42487	0	2.3979	4.69135			13.853	13.9121	1.07123	13.8845						8.33495		9.85156	9.02497	10.1656
1004919	2014	3725	211481							120.559	40.7416		12.3022	11.576	10.7004		0	2.07944	4.65396			13.8462	13.9594	1.6548	13.794				10.0342	0.95058	10.0849		12.0083	12.1092	11.837
702358	2014	2822	420606							112.094	32.0514		11.5805	9.00896	14.0219	13.1183	0	2.77259	6.78672			13.4493	13.6063	5.97752	13.4236					-0.03445	12.4718		12.7912	11.5391	12.875
310279	2014	4023	320681							121.735	31.7172		10.9476	10.9476	12.86	11.5715	0	1.09861	5.94542			13.7805	13.8046	9.09568	13.7801		2.94444			-0.213507	12.6088		11.567	11.9534	11.0643
6513	2014	3731	310151							121.828	31.5281		10.6698	10.6698	9.0437	7.84228	0	2.48491	3.7612		0.0160662	13.8097	13.8392	2.59674	13.8024			-0.666667	9.07692	1	9.07704		10.5912	9.54902	10.616
31787	2014	3735	320681							121.653	31.8101		11.0723	11.0723	8.64012	7.3072	0	1.94591	6.64898			13.7631	13.7859	6.6868	13.7647				7.06987	0.1398	9.03753		11.8437	8.29305	12.0867
67588	2014	3676	370786							119.566	37.0189		11.5307	11.377	8.39276		0	2.19722	3.43399			13.6199	13.6996	1.02882	13.4998						7.52672		11.3367	6.07993	11.628
85185	2014	3220	330322							121.135	27.8263		11.0399	11.0399	9.60015		0	2.48491	4.47734	4.21951		13.8575	13.9034	0.762801	13.8657		2.30259				10.1224		12.2777	11.1954	12.3173
868211	2014	2624	371103							119.278	35.313		11.7012	11.2124	9.56163	8.7592	0	2.19722	4.2485			13.5619	13.6445	1.50824	13.1236						6.30992		10.5107	7.55014	10.9224
75197	2014	3331	320681							121.653	31.8101		11.0723	11.0723	8.91436		0	1.79176	5.15906			13.7631	13.7859	17.0356	13.7647				10.1774	1	10.1775		11.6454	8.73761	11.6081
75216	2014	3411	320602							120.93	31.9445		9.20851	9.20851	1.94591		0	2.89037	4.92725			13.7568	13.7932	3.86458	13.682				10.0079	1	10.008		9.83344	7.97556	10.044
31804	2014	3111	320681							121.653	31.8101		11.0723	11.0723	8.04302	2.94444	0	2.48491	4.79579			13.7631	13.7859	1.05466	13.7647				6.9489	1	6.94986		10.2039	6.36475	10.2569
787094	2014	3761	610722							107.212	33.1436		11.9706	11.6679	9.49153		0	1.94591				13.7512	13.8104	3.90636	13.6907						9.12913		11.2215	9.63423	11.633
75380	2014	3731	320681							121.653	31.8101		11.0723	11.0723	11.9507		0	1.94591	6.20859			13.7631	13.7859	2.78243	13.7647		4.06044		12.3198	1	12.3198		13.3642	11.062	13.5016
75408	2014	3411	320282							119.764	31.369		10.3123	10.3123		9.02329	0	1.79176	4.14313			13.6731	13.7469		13.6839				10.5623	0.126264	12.6317		12.1242	10.0395	12.2118
771784	2014	1361	320585							121.282	31.5168		10.5169	10.5169	7.257		1	3.09104				13.7727	13.8174	0.406427	13.755				5.15329	0.0574751	8.01003		9.88756	8.5415	9.93484
75513	2014	3440	321282							120.286	32.0715		10.5435	10.5435	8.99838	6.83948	0	2.3979	4.8828			13.6874	13.7152	1.17823	13.6732				8.75147	1	8.75163		11.5012	7.49776	11.6128
749492	2014	3482	320681							121.676	31.8356		11.121	11.121	8.92079	6.86693	0	2.83321	6.33683			13.7603	13.7805	0.596463	13.7599				8.40872	1	8.40894		11.2799	8.06746	11.4244
803644	2014	3731	331002							121.503	28.6958		10.9562	10.9562	11.7326		0	1.79176	6.38856			13.8384	13.8904	3.96949	13.8818				11.5094	1	11.5094		11.524	10.9601	11.398
302337	2014	4119	331081							121.596	28.2943		10.9213	10.9213	10.1331	7.45008	0	1.94591	3.49651			13.8701	13.9242	1.77563	13.8894						8.72421		9.71118	6.4599	9.94722
648450	2014	1030	130207							118.095	39.2868		11.2741	11.2741			0	3.78419	5.41165			13.7928	13.8389		13.739						10.0415		8.51839		9.37067
302256	2014	1314	370214							120.238	36.2743		10.494	10.494	8.53935	6.48158	0	3.29584	4.82028			13.7336	13.7575	1.60365	13.3279				5.826	0.148554	7.73325		9.04923	6.40688	9.37763
803591	2014	3411	330411							120.722	30.6698		9.27165	9.27165	7.88156	5.67675	0	1.79176	5.2575			13.7996	13.857	6.98518	13.7955				7.04752	0.09759	9.37458		10.5326	8.23933	10.5623
716311	2014	1390	321324							118.205	33.2473		11.8892	11.4462	8.36171	5.92693	1	3.85015	6.2672			13.3337	13.4824	1.33216	13.3287				3.73767	0.0185676	7.72445		9.36461	6.57088	9.36598
688055	2014	1830	320505							120.502	31.3603		9.48334	9.48334	5.97635		0	2.94444	3.29584			13.7445	13.8093	17.2308	13.7373				4.79579	0.270089	6.10702		8.99218	6.27852	8.97246
626847	2014	2632	370983							116.706	36.2329		10.4666	10.4666	10.6262		0	0.693147	4.74493			13.5657	13.6276	2.15563	13.4732						11.0867		9.87653	7.73849	10.075
14323	2014	2659	110113							116.64	40.0952		10.0513	10.0513	7.86825	11.8405	0	1.38629	5.03695			13.9228	13.934	592.035	13.8647		3.98898			-0.0123799	13.111		12.3209	9.12315	12.7019
236390	2014	3321	630121							101.744	36.8928		10.7547	9.83863	9.1124	7.07665	0	3.3322	6.8742			14.1653	14.2196	0.571429	14.014					-0.245192	7.5353		9.91847	0	10.249
511639	2014	3021	330902							122.124	30.1362		10.3097	10.3097	10.4795		0	1.09861	5.95064			13.8868	13.9373	2.83217	13.9099						10.0448		11.343	8.52437	11.7036
175468	2014	3727	450221							109.426	24.1954		11.9037	11.9037	9.88685	7.94733	0	3.7612	5.97635			13.8618	13.9004	0.691907	13.9523				6.34914	0.187418	8.02388		8.78569	9.3081	9.07784
76111	2014	1711	320206							120.101	31.5865		9.55193	9.55193	9.57589	8.0684	0	0.693147	4.59512			13.701	13.7688	5.87858	13.6907					-0.0929462	8.54345		10.0939	7.03966	10.3534
76171	2014	3662	321182							119.817	32.2255		10.5246	10.5246	10.6087	9.5048	0	1.09861	4.77068			13.6513	13.6805	54.0099	13.641		1.79176		9.36726	0.107658	11.5961		10.0709	8.22443	10.4114
68325	2014	1921	350582							118.672	24.6089		10.5595	10.5595	9.17627		0	3.09104	5.03044		0.00204863	13.9718	13.9839		13.9729			0.018522			9.34505		10.3559	8.41914	10.5383
293006	2014	1952	110112							121.059	31.9719		9.81569	9.81569	10.3504	10.7031	1	3.43399	7.83439			13.7561	13.7902	2.01123	13.6865				7.35883	0.0423375	10.5209		11.9693	12.2341	12.1555
80580	2014	3589	130927							116.751	38.1436		11.6135	11.6135	8.78355	6.84694	0	1.94591	3.91202			13.6585	13.6813	0.912901	13.5919						7.01392		9.98705	6.75693	10.0468
76260	2014	4012	320681							121.653	31.8101		11.0723	11.0723	10.1855		0	2.07944	6.18621			13.7631	13.7859	4.2761	13.7647		0.693147		10.5435	1	10.5435		11.7251	9.02858	11.7132
807921	2014	3464	320681							121.84	31.9039		11.2877	11.2877	8.57244		0	1.79176	5.20401			13.7546	13.7706	9.51698	13.7514		1.09861		9.82558	1	9.82563		12.4691	7.51425	12.403
800797	2014	3316	321112							119.29	32.1815		9.48491	9.48491	12.4436	11.2007	0	1.79176	5.00395			13.6417	13.6944	1.61737	13.6407		3.21888		10.5507	0.217161	12.0779		13.548	11.3568	13.7001
28074	2014	1762	320681							121.653	31.8101		11.0723	11.0723	4.90527		1	2.56495	5.57595			13.7631	13.7859	39.4583	13.7647				4.38203	0.0844773	6.85435		9.85388	5.92959	9.25206
4635	2014	3731	320681							121.836	31.6924		10.9815	10.9815	16.5676	16.227	1	1.94591	8.0618	14.0506	1.91385e-06	13.7877	13.8092	0.570158	13.7878		0	0.000232802	14.8608	0.550425	15.4578		16.9026	16.5126	17.2479
904563	2014	3340	310151							121.852	31.5534		10.7511	10.7511	8.67863		0	2.07944	4.85203			13.8069	13.8341	1.57793	13.8011		0.693147		7.83637	1	7.83676		10.6245	8.26924	10.8273
76516	2014	3029	320623							121.284	32.404		10.9615	10.9615		11.3041	0		3.80666			13.7168	13.7412		13.6094						11.6292		12.664		13.0486
74754	2014	3819	320681							121.665	31.8167		11.0868	11.0868	10.7061		0	2.56495	6.56808			13.7628	13.7846	1.6931	13.7638		2.56495		10.175	1	10.175		12.3129	9.6759	12.5045
976067	2014	3472	331002							121.528	28.6072		10.8967	10.8967	9.47409	8.48941	1	2.19722	4.29046			13.8484	13.9018	1.75635	13.8847		2.07944				8.3141		9.81673	7.79359	9.98137
540265	2014	2829	320585							121.213	31.6273		10.8049	10.8049	8.2123	7.69939	0	2.56495	4.55388			13.7493	13.7948	3.35131	13.7336				8.48591	1	8.48612		10.8344	6.58893	10.5026
489333	2014	2570	140781							111.992	37.0907		9.98679	9.98679	12.4102	10.9944	1	3.4012	8.42617			13.7885	13.7995	1.09291	13.5626				11.2969	0.900286	11.402		12.9758	12.1421	13.2629
404308	2014	3340	321181							119.493	32.0329		9.99091	9.99091	9.96642		0	0.693147	4.15888	1.09861		13.6397	13.7042	121.075	13.6078		2.07944			-0.0348778	10.6798		11.3906	11.6017	11.7145
595130	2014	3523	321023							119.304	33.2883		11.4916	10.2888	8.73247	7.61825	0	4.00733	5.88053			13.5009	13.6408	0.701801	13.4824				6.19236	0.109127	8.40782		9.3474	8.92877	9.41189
802111	2014	2619	640502							105.179	37.6238		10.0382	10.0382	10.3943	8.37263	0	1.60944	4.74493			14.1254	14.1308	2.35914	14.1304						10.0582		10.1193	9.58651	10.3784
15596	2014	1762	321181							119.619	32.0186		10.2789	10.2789	6.84482		0	2.48491	4.33073			13.6419	13.7036	0.528817	13.6092				7.09174	1	7.09257		10.0957	6.73815	10.0783
749776	2014	3482	110108							116.308	39.9517		8.76499	8.76227	9.51326	8.04077	1	3.04452	5.32788			13.9237	13.9387	2.34931	13.8728					-0.00966867	9.0457		9.73867	9.50517	9.89025
76818	2014	3691	320412							119.893	31.6844		9.86462	8.40252	11.9914	11.9477	0	2.30259	4.09434			13.674	13.7636	1.21238	13.6675				11.3694	1	11.3695		12.7439	10.438	13.3048
479050	2014	3316	632122							102.905	36.3095		11.7031	11.5546	14.2235	12.3311	0	1.94591	3.93183			14.0634	14.0947	16.9489	14.0027						13.2381		14.4441	12.6715	14.2303
632158	2014	3441	320481							119.397	31.5009		9.91684	9.91684	11.6487	8.12059	1	3.3673	6.49828			13.66	13.7295	4.66197	13.6127				10.6081	0.241136	12.0305		10.6891	11.5361	10.6066
239728	2014	1810	211382							119.423	41.2406		11.7521	11.7521	8.62909	1.38629	0	1.09861	1.38629			13.9488	13.9567	1.76807	13.8649					-0.0170358	6.37673		9.77662	2.56495	9.94731
283302	2014	1362	320681							121.596	32.066		11.133	11.133	7.1554		1	2.07944	4.18965			13.7416	13.7564	10.6838	13.7096					-0.323813	7.97488		11.2013	7.83003	10.9312
77116	2014	3832	320684							121.455	32.1051		10.9265	10.9265	13.1355		0	2.63906	7.70481			13.746	13.76	2.00814	13.6941		2.07944		10.369	0.0558891	13.2534		15.6655	12.9137	15.7619
889890	2014	1751	330602							120.607	30.0849		9.17701	9.17701	9.47032		1	2.48491	5.3845			13.7969	13.8608	2.6674	13.8221						10.2833		10.4355	8.65539	10.6539
297124	2014	3499	330212							121.61	29.8845		10.2666	8.75596	10.9393	10.2154	0	1.60944	5.04986			13.8573	13.9236	92.9221	13.891		3.09104				12.0882		12.478	8.84549	12.4164
794494	2014	3340	330282							121.282	30.3385		11.1278	10.9559	12.362	10.9426	0	1.94591	4.70048			13.7961	13.8581	4.81512	13.7971						12.0831		11.9606	10.8271	12.2147
1005263	2014	3940	341424							118.372	31.7664		10.8076	10.6603	8.75558	8.58223	0	2.07944	3.95124			13.5648	13.6419	4.61622	13.5655				8.99752	1	8.99764		10.2907	8.80448	10.4706
31801	2014	1810	320681							121.857	31.7124		11.0307	11.0307		7.01212	0	1.09861	3.61092			13.7855	13.8071		13.7867						6.3613		8.85452		8.81833
801753	2014	3921	331022							121.366	29.0989		11.124	10.3811	7.37838		0	1.79176	4.31749			13.8048	13.8905	10.8084	13.8361						8.88475		10.2962	9.14142	10.3315
77340	2014	1331	320412							120.054	31.6887		9.68777	9.38585	11.6939	10.7725	0	3.13549	5.26786			13.6902	13.7692	1.61527	13.6774				11.4836	1	11.4836		12.1878	8.87613	12.2226
367604	2014	3536	370502							118.663	37.4281		11.994	10.9413	11.763	8.97588	0	3.4012	8.0087			13.5382	13.7414	1.34599	13.4658					-0.0500777	10.8486		12.2034	10.2444	12.3487
877763	2014	3465	320681							121.653	31.8101		11.0723	11.0723	9.07567	8.01268	0	2.56495	6.52942			13.7631	13.7859	0.940333	13.7647				8.99578	1	8.99591		13.2589	10.3819	13.3527
956861	2014	1751	330483							120.552	30.6027		9.77302	9.77302	8.97753	8.00703	1	2.19722	4.82028			13.7794	13.8405	6.50169	13.7967						10.044		10.7086	8.57338	10.8924
778195	2014	4411	441403							116.072	24.2959		10.4058	10.4058	13.6387		0	2.83321	6.56808			13.8233	13.8854	11.8227	13.6648					-0.0190115	13.8846		12.1185	9.34993	12.8634
908701	2014	2440	341181							119.053	32.6818		10.7381	10.7381	9.23415	9.37763	0	2.3979	4.00733			13.5863	13.605	2.63634	13.5848				9.37297	1	9.37305		11.4532	9.14655	11.8096
63805	2014	3761	320506							120.842	31.3458		9.50237	9.50237	12.0574		1	2.19722				13.7696	13.8301	1.49687	13.7467				8.81641	0.0516421	11.7798		11.8166	9.52821	12.3469
60200	2014	4111	330106							120.091	30.2873		7.7904	7.7904	7.19594	7.98616	0	2.07944				13.7779	13.8423	3.53082	13.8286		1.09861			-0.0929054	9.09167		10.1225	9.4793	10.4809
77452	2014	3490	320681							121.838	31.9002		11.2819	11.2819	9.84586		0	2.07944	6.06146			13.755	13.7711	4.50044	13.7522		3.55535		9.23083	1	9.23093		9.92393	8.25687	10.2165
928029	2014	3465	320681							121.614	32.0575		11.1563	11.1563	10.024		0	2.3979	5.59471			13.7407	13.7565	0.837442	13.7121				8.56884	1	8.56903		13.4178	10.0718	13.4213
432572	2014	1742	320509							120.696	30.8902		9.69079	9.69079	9.19624		0	2.56495	6.07535			13.7716	13.8503	7.42081	13.7839				10.5037	1	10.5038		11.7611	9.80206	11.549
17944	2014	1533	610629							109.445	35.7475		10.0462	10.0462	11.3433	9.9978	1	2.48491	3.89182			13.8164	13.8369	1.78331	13.8607						11.9787		11.711	11.9975	11.6676
13965	2014	4500	350305							119.01	25.219		10.809	10.809	15.6499	14.732	0	2.3979	4.58497			13.9306	13.977	1.35739	13.925		1.94591				14.6879		16.3221	13.1617	16.2817
1038602	2014	3435	320623							121.304	32.4381		11.0291	11.0291	10.1182	6.97635	0	1.60944	5.8522			13.713	13.7364	15.6817	13.6085				10.8337	1	10.8337		10.1936	8.90314	10.1902
311472	2014	3460	330522							119.786	30.9502		10.8679	10.8679	8.89508		0	2.63906	4.29046			13.6789	13.7501	1.82937	13.6881						8.60484		9.84972	7.22037	10.03
617862	2014	2611	320602							120.943	31.9325		9.37532	9.37532	11.3626	9.81657	0	3.71357	6.16961			13.7555	13.7932	0.547184	13.6832				7.29912	0.124789	9.38034		11.1579	9.27856	10.9801
4958	2014	2619	310117							121.224	31.0136		10.5132	10.366	9.34888	6.01372	0	2.48491	5.36598		0.000458906	13.7756	13.859	0.596987	13.7807			0.00735146		-0.0233562	9.96754		10.5296	7.41638	10.7472
217199	2014	3699	210703							121.177	41.1621		12.3017	11.0558	12.6551		1	2.3979	2.30259			13.9037	14.0473	0.737044	13.8412					-0.0227467	11.5847		11.9273	10.8819	11.9678
304246	2014	951	445303							112.023	23.0314		11.5039	10.7539	5.826		0	2.89037	2.19722			13.9409	13.9941	2.34615	13.9457					-0.188525	4.81218		5.03695	2.99573	4.90527
511421	2014	4113	140429							113.18	36.7739		11.5722	10.6468	8.88419		0	3.09104	4.80402			13.6199	13.73	5.22087	13.539					-0.245111	8.45638		9.34897	8.93788	9.79429
23295	2014	3351	610725							106.807	33.114		11.9615	11.8589	8.04495	6.86276	0	2.56495	5.1985	1.60944		13.7868	13.8132	1.15899	13.6865						7.77989		11.1921	8.69232	11.3297
903164	2014	1392	210211							121.67	39.0154		9.63409	9.63409	9.28136		1	2.48491	5.53733			13.9483	13.9692	2.11918	13.8361					-0.120057	10.4241		10.7466	8.98695	10.564
328245	2014	3529	320682							120.613	32.1923		10.3446	10.3446	10.0257	8.79921	0	1.38629	4.48864			13.7167	13.7324	34.4912	13.671				10.4683	1	10.4683		10.1643	8.13094	10.3487
308612	2014	3542	321081							119.246	32.2441		9.72926	9.72926	7.25347	6.74052	0	1.94591				13.6308	13.6833	20.7237	13.6524				8.46062	1	8.46083		11.1725	7.75018	11.2514
746428	2014	3312	610330							106.567	33.8132		11.2789	11.2789	12.2555	13.3745	0	3.3322	4.21951	8.70682		13.8547	13.86	0.122008	13.7428				7.42536	0.126651	9.49175		15.2395	14.0133	15.1379
630939	2014	1411	512002							104.627	30.0899		11.5286	11.5286	9.84612	9.19898	0	3.2581	6.60935			13.9899	13.9666	4.82324	14.0421				8.34759	0.726084	8.66785		10.8928	9.06021	11.0627
937263	2014	3313	330483							120.488	30.6707		9.14317	9.14317	10.0452		1	2.30259	1.09861	4.02535		13.7817	13.8456	8.30364	13.796					-0.109461	11.6689		12.9131	10.9332	12.8869
67563	2014	3351	211224							124.339	43.0758		11.7087	11.6656		5.1985	0	1.09861	5.16479			14.2175	14.2308	31.8125	14.1456				3.82864	0.0903733	6.23441		10.142	0	10.0886
157583	2014	4112	810000	810000	810000	0	1	0	0	114.174	22.3296		10.3216	10.3216	9.80217	9.92525	0	2.83321	6.17587			13.9932	14.0259	8.37541	13.9979		0.693147			-0.0886305	9.78217	8.23874	9.44975	8.46758	9.71692
2169	2014	3131	500118							105.951	29.2888		10.8938	10.8938	11.6651	10.0653	0	1.94591	4.60517			13.94	13.9324	3.71195	14.0247						9.21044		10.2528		10.4177
27797	2014	4190	320623							121.321	32.4228		11.0261	11.0261			0	0	2.94444			13.7148	13.7389		13.611						6.46303		8.62047		8.79664
44733	2014	3725	341124							118.305	32.1299		10.7737	10.7737	8.1044		0	2.77259	2.89037			13.5408	13.6124	33.6791	13.545				10.0242	1	10.0242		9.43907	6.96979	10.2385
976758	2014	3353	321012							119.622	32.4136		9.81214	9.81214	12.5696	10.1257	1	2.19722	3.61092			13.6653	13.6806	1.89611	13.6667				12.4207	1	12.4207		13.5751	11.2485	13.5516
804719	2014	3551	320830							118.572	33.004		11.5477	11.2797	9.10764	6.79459	0	1.79176	3.58352			13.4522	13.5269	1.77838	13.4558				8.78691	1	8.78707		10.0974	8.01003	9.98696
869219	2014	3340	330702							119.619	29.0927		11.1381	11.1245	9.90743		0	2.56495	3.68888	6.2186		13.6729	13.7216	1.4673	13.7066						9.62688		12.719	9.01067	12.7737
731498	2014	3543	331083							121.288	28.2168		10.3201	10.3201	7.75105		1	2.99573	3.61092			13.8766	13.9189	0.762262	13.8987						8.62981		10.3906	9.14559	10.3686
725320	2014	4032	320481							119.483	31.5633		10.1948	10.1948	8.73053		0	3.4012	4.06044			13.6456	13.721	0.934525	13.6199				10.2497	1	10.2498		10.9048	8.91557	11.3736
76839	2014	3465	320681							121.653	31.8101		11.0723	11.0723	7.89618	8.5309	0	2.07944	5.28827			13.7631	13.7859	2.71358	13.7647		1.38629		8.71161	1	8.71177		12.4999	9.68353	12.5312
835228	2014	3317	140828							111.187	35.0755		11.2273	11.2273	11.1342		0	2.77259	4.62497			13.6102	13.6574	3.63375	13.5819						11.2033		12.4249	10.4412	12.6658
729653	2014	3924	330381							120.71	27.8421		11.1282	11.1282	8.52833	5.15329	0	3.4012	3.66356			13.8198	13.876	1.09519	13.8549						9.37042		10.0099	9.22088	10.0666
53654	2014	3646	440705							113.161	22.4618		10.8	10.8	6.72022	8.52119	1	2.70805	5.44242			13.9943	14.0018	1.062	14.0023		2.30259		2.70805	0.0282486	6.27664		9.66091	10.1981	10.1652
926786	2014	1810	320681							121.804	31.7486		11.0459	11.0459	9.79356	8.73809	0	2.3979	6.00141			13.7787	13.8004	4.30677	13.7798				10.1058	1	10.1058		10.9263	9.4078	11.1269
726029	2014	3734	320681							121.803	31.7357		11.0246	11.0246	9.66871	9.54137	0	2.77259	5.14166			13.7806	13.803	3.25019	13.7821				9.48296	1	9.48304		12.4093	9.431	12.336
750093	2014	3919	330784							120.079	28.93		10.4245	10.2			1	2.83321	1.09861			13.7476	13.805		13.7823								11.0821	9.14045	11.1959
77455	2014	3411	320582							120.407	31.9519		10.6048	10.6048	12.3618	8.42156	0	1.38629	2.19722			13.6941	13.7311	10.1986	13.6728		2.19722			-0.10349	12.477		12.0689	5.3799	12.2836
1003316	2014	3340	511402							103.76	30.002		10.8328	10.8328	9.67953		1	2.07944	5.04986			14.0755	14.0574	1.31396	14.1241						8.97916		13.1256	10.252	13.2317
53998	2014	2760	445303							111.883	22.7467		11.6501	11.1753	9.08557	8.25687	0	2.48491	4.33073			13.9493	13.9982	2.32672	13.9456				9.11273	0.789107	9.34967		9.60204	8.0097	10.0416
866457	2014	3544	330382							120.924	27.9994		10.6876	10.6876	9.83959		1	2.63906				13.8497	13.8952	5.25082	13.8645		0		10.8798	1	10.8798		9.92745	7.83755	9.98424
973315	2014	1910	130635							115.748	38.5535		10.7856	10.7856	9.1508	5.46806	0	2.19722	4.21951			13.7624	13.7727	5.4868	13.7317						8.80252		10.5303	8.43294	10.7514
255631	2014	2319	210711							121.135	41.0499		12.338	11.04	5.7869	6.46925	0	3.2581	2.89037			13.8858	14.0399	0.777778	13.8213					-0.037415	5.68698		6.07764	3.61092	6.286
85414	2014	2651	330881							118.603	28.6962		10.8808	10.7298	7.21964		0	2.56495	5.09375			13.622	13.717	2.17475	13.5873						8.67846		10.0377	9.07246	10.1422
112786	2014	1711	130635							115.703	38.3878		11.1093	11.1093	8.86333		0	1.09861	4.7185		0.0127334	13.7251	13.7627	6.79903	13.697			0.0294503			8.62748		11.6711	7.13409	11.9314
888322	2014	3313	330483							120.574	30.6195		9.7164	9.7164	14.6329	13.472	1	2.19722	4.07754	11.5803		13.7825	13.8419	5.01315	13.7965		2.48491				13.004		13.8462	14.6943	14.0761
747057	2014	3191	640221							106.453	38.9272		9.62793	9.62793	9.35288	4.92725	0	2.83321				14.1272	14.1373	0.474269	14.1563						7.74284		10.7924	9.8544	10.9255
992755	2014	3121	340222							118.094	31.1172		11.2209	10.6081	8.35303	7.89804	0	3.04452	5.41165			13.5244	13.6576	0.0276052	13.6203					-0.175	3.71357		8.70533	5.97126	8.80087
485063	2014	1342	320582							120.561	31.812		9.99093	9.99093	8.74957	5.53733	0	3.49651	4.63473			13.7225	13.7685	0.760582	13.6698					-0.109041	8.28703		8.6866	7.87207	9.27294
129221	2014	3340	370902							117.15	36.164		9.45834	9.45834	10.1794	9.42238	1	2.19722	4.89035		0.00640131	13.5988	13.6538	4.84724	13.5074			-0.0145231			10.6174		12.4537	10.541	12.6372
47880	2014	3412	370830							116.494	35.7072		10.7585	10.7585			0	2.94444	4.63473			13.4856	13.5865		13.4041		1.38629						11.3071	8.66129	11.798
829419	2014	3681	320681							121.831	31.8955		11.2721	11.2721	9.25273	3.93183	0	1.60944	4.90527			13.7555	13.7715	34.9613	13.7532				7.61036	0.0931445	9.98401		11.8516	3.46574	11.6776
752922	2014	3499	330212							121.59	29.867		10.1664	8.421	10.8245	8.3114	0	4.02535	4.59512			13.859	13.9233	2.84654	13.8947		3.68888				10.9573		10.5894	8.67197	10.9052
670	2014	1370	370304							117.904	36.5619		11.2838	10.8952	11.1176		0	1.38629	1.09861		0.00178176	13.556	13.6655	56.6038	13.4861		2.07944	0.0324675			10.8968		9.85577	11.6467	10.0282
798507	2014	3340	371681							117.814	36.9305		11.2451	11.0967	13.9484		0	1.94591	3.3322	7.71334		13.6045	13.686	8.88955	13.5008		2.19722				12.697		16.1659	12.7425	16.035
49111	2014	2231	371327							118.752	35.3309		11.2167	11.2167	9.40665		0	1.94591				13.5713	13.5993	0.985531	13.2036						8.17273		10.1382	4.72739	10.4106
962420	2014	3382	310151							121.869	31.531		10.7324	10.7324	7.712	5.90263	0	2.94444	5.98645			13.81	13.8378	1.38878	13.8035					-0.0117426	8.35679		10.2993	7.91681	10.6468
75439	2014	3465	320681							121.653	31.8101		11.0723	11.0723	10.9129		0	2.70805	6.64379			13.7631	13.7859	0.758471	13.7647		2.30259		10.7844	1	10.7844		13.1803	10.3481	13.3807
205906	2014	1781	130982							116.422	38.7479		10.6642	10.6642	9.62569		1	2.94444	5.95064			13.7797	13.8122	2.87342	13.7337				5.92158	0.0225405	9.71408		11.4531	8.76343	11.3873
857221	2014	3340	530102							102.654	25.081		11.2149	9.35768	12.2323	11.5147	1	2.63906	4.95583	9.16409		14.2142	14.2586	3.01109	14.3387		2.89037				12.4722		14.679	12.7388	14.3713
886351	2014	1711	320684							121.455	32.1051		10.9265	10.9265	10.0797		0	2.48491	5.55296			13.746	13.76	0.0512547	13.6941				7.05099	1	7.05186		12.1529	6.72743	12.449
992066	2014	3240	640302							106.204	37.8337		11.3898	10.9801	10.0943		0	2.30259	1.38629			14.0252	14.0674	0.71162	14.0095						10.0314		11.0676	9.17606	11.0931
660569	2014	3090	421224							114.483	29.6398		11.5369	11.3644	11.6569	9.67219	1	2.99573	6.286			13.325	13.3838	2.15049	13.3762		1.60944		9.40005	0.131099	11.4319		12.2437	10.0768	12.3681
257000	2014	4610	460204							109.339	18.3006		9.47665	9.47665	12.9464	9.71245	0	1.79176	5.50126			14.3802	14.3883	0.639696	14.4153				9.16136	0.233588	10.6156		9.97432	7.98037	10.6587
357439	2014	3351	330281							121	30.1615		10.6759	10.6759	10.9506	8.72956	0	1.38629	4.59512			13.7972	13.8536	1379.12	13.811		0				9.30874		9.98026	7.69257	10.1433
83223	2014	2021	341324							117.882	33.4712		11.7131	11.5981	8.66025	5.21494	0	1.60944	4.95583			13.3334	13.4321	2.40448	13.2142				8.25946	1	8.25972		9.82607	7.97488	10.0522
31796	2014	3731	320681							121.857	31.7124		11.0307	11.0307	9.59771	7.49053	0		5.81711			13.7855	13.8071	0.153046	13.7867				5.1299	0.159434	6.96697		11.8537	0	11.9055
747545	2014	2641	440606							113.261	22.8786		8.17736	8.17736	10.756		0	2.89037	2.19722			14.0006	14.0047	6.01407	14.0155				7.95121	0.0518975	10.9097		9.59322	8.28425	10.072
456395	2014	1031	320904							120.477	33.0656		10.9576	10.4135	7.99429	5.91889	0	3.04452	5.89164			13.6519	13.703	2.24305	13.5528				1.94591	0.00222434	8.05452		8.92052	7.55956	9.21393
31798	2014	3525	320681							121.831	31.9027		11.2817	11.2817	8.3299	6.96602	0	3.3673	4.64439			13.7545	13.7704	0.55108	13.7516					-0.125784	8.06746		10.2377	7.53636	10.3531
565029	2014	3699	321012							119.759	32.4466		10.3536	10.3536	6.46147		0	1.38629	5.67675			13.6561	13.669	12.7988	13.657				7.64922	1	7.64969		10.1025	5.56452	10.1566
50936	2014	1361	330922							122.447	30.7278		11.2655	11.2655	9.39806	9.10709	1	2.56495	5.73657			13.8304	13.8935	1.213	13.828		0.693147				8.57923		10.2274	9.40566	10.4045
1005955	2014	3824	320681							121.841	31.8814		11.2588	11.2588	10.8147		0	2.07944	6.74524			13.7576	13.774	4.17371	13.7562		3.09104		7.12206	0.0225285	10.9151		12.283	9.99689	12.694
76758	2014	3465	320681							121.653	31.8101		11.0723	11.0723	10.0351		0	2.07944	5.15329			13.7631	13.7859	3.17589	13.7647		2.99573		9.10008	1	9.10019		12.4597	9.18307	12.6842
105982	2014	1711	330603							120.46	30.0907		9.69585	9.69585	8.40156		0	2.56495	3.80666		0.0810058	13.7813	13.8498	1.56505	13.8309			-0.11951			9.2197		10.0201	8.24197	9.89177
27824	2014	3465	320681							121.653	31.8101		11.0723	11.0723	9.11074	9.70741	0	2.56495	6.51767			13.7631	13.7859	0.954782	13.7647				8.87599	1	8.87613		13.356	10.3455	13.4255
991377	2014	3340	440113							113.341	23.0018		6.95985	6.95985	10.7434		1	2.07944	2.77259			13.9936	13.9974	5.26709	14.0155		1.38629			-0.0880325	10.2949		11.6987	10.8576	11.8505
798838	2014	3940	330303							120.817	27.8618		11.0296	11.0296	11.3846		0	1.94591	5.02388			13.8326	13.8854	3.64184	13.862						11.2062		12.6425	9.74917	12.7977
888579	2014	3484	320681							121.863	31.7952		11.1558	11.1558	9.50584		0	2.56495	6.19236			13.772	13.7914	1.41912	13.7699				9.20784	1	9.20794		10.6945	8.47845	10.8151
80334	2014	3459	210181							123.154	41.8024		10.6303	10.6303	5.87774		0	2.70805	2.99573			14.1673	14.1739	0.496612	14.0884					-0.0627558	6.59851		9.85356	7.57405	10.1045
789871	2014	3312	321202							119.889	32.4254		10.3928	10.3928	10.5048	8.25816	0	1.94591	5.36598			13.6642	13.6753	0.994602	13.6502					-0.114351	9.29385		12.3841	9.44589	12.5343
83197	2014	3020	341324							117.807	33.6304		11.5519	11.4164	8.96801		0	1.60944	5.19296			13.3718	13.4601	4.63707	13.1434				9.03682	1	9.03694		10.7296	5.20401	10.7072
922024	2014	1783	320681							121.671	31.8377		11.1228	11.1228	9.17875	7.74153	1	2.3979	5.76519			13.7597	13.78	0.561939	13.7593					-0.144878	8.50714		11.8099	9.1933	11.9283
246863	2014	1513	510682							104.165	31.1344		11.0146	11.0146	10.1569		0	3.43399	5.9162			14.0375	14.0372	0.607116	14.1003		0.693147		8.54578	0.336516	9.63495		9.94908	8.7294	10.4373
44608	2014	3725	341702							117.545	30.7003		10.5031	10.5031	10.6147		0	2.19722	5.07517			13.5871	13.6438	1.7323	13.6462		2.3979		10.0546	1	10.0547		10.6405	9.03074	10.5712
995396	2014	4012	320681							121.783	31.7988		11.1111	11.1111	10.1421	7.745	0	2.07944	6.16542			13.7704	13.7902	3.0844	13.7692		0.693147		10.4789	1	10.4789		11.7233	9.01372	11.758
64522	2014	1453	652800							86.2497	41.6948		10.7685	10.7685	10.6194		0	1.38629	4.63473			14.833	14.8273	2.12513	14.7645						9.60313		10.8405	5.99146	11.0255
953393	2014	2822	341222							115.645	33.1849		11.44	11.44	6.77992	3.55535	0	2.07944				13.3474	13.3969	2.21488	12.9115					-0.11194	6.286		9.98751	5.77455	10.0871
64908	2014	939	654322							89.8337	47.2228		8.34224	8.34224	12.239	12.4664	0	2.48491	4.61512	6.00881		14.8222	14.8167	1.25428	14.7302					-0.00105493	10.9147		11.6005	11.2086	11.2427
4466	2014	1761	310151							121.363	31.6902		10.8457	10.8457	10.2445	4.80402	1	2.63906	5.31812		0.000204785	13.7568	13.7943	0.891655	13.7486			0.016793	6.6733	0.0500855	9.66739		10.5845	11.0824	10.7032
991056	2014	2812	320681							121.826	31.8872		11.2587	11.2587	9.32117	5.40268	0	2.07944	4.96981			13.7563	13.7727	3.15792	13.7549				9.4492	1	9.44928		11.9245	7.88495	11.8879
874192	2014	3412	330702							119.558	29.1161		11.1351	11.1351	8.79694	6.70073	0	2.56495	3.63759			13.6685	13.7182	2.57669	13.7018						8.62963		10.1901	9.37152	10.2483
76732	2014	3529	320682							120.728	32.3018		10.4384	10.4384	9.98174		0	1.09861	4.57471			13.7089	13.7286	3.34534	13.649				8.46316	1	8.46337		10.7277	9.22779	10.8484
664030	2014	2651	330781							119.4	29.2415		10.7753	10.7753	8.46884		0	1.38629	2.77259			13.6863	13.7239	7.73046	13.7149						8.65469		9.92613	7.63675	10.1085
35484	2014	3972	510311							104.825	29.3258		11.5526	11.5526	11.1902		0	1.38629	4.89784			13.9901	13.9755	46.9787	14.055		3.13549				11.1018		12.5624	8.86884	12.7164
923472	2014	1362	320681							121.634	32.0556		11.1826	11.1826	8.74592	7.11233	0	2.3979	6.11368			13.7397	13.7562	5.19296	13.7132				8.49105	1	8.49126		10.2335	8.00903	10.3738
592850	2014	610	130403							114.472	36.6675		10.9906	10.0902	9.33829	8.48715	0	3.82864	5.80814			13.6057	13.691	4.31288	13.3606				9.12031	1	9.12042		9.67872	8.56083	9.88001
944062	2014	3339	511132							103.28	29.2536		10.5007	10.5007	11.0878	10.1963	0	2.30259	3.89182			14.1	14.1006	0.750564	14.2019						9.418		11.9366	9.90469	11.9003
751260	2014	1462	370683							119.966	37.2191		11.0035	11.0035	10.2295		0	2.77259	5.26269			13.7051	13.7631	2.54495	13.5604						9.30937		10.3708	9.25215	10.6858
794305	2014	4412	511824							102.177	29.4443		11.6537	10.0152	12.5916	12.2698	0	1.94591	4.44265			14.1075	14.1661	6.64596	14.2009				8.54714	0.0709183	11.1934		9.149		10.0464
40842	2014	3351	320583							120.895	31.3397		9.80284	9.80284	12.1682	11.9424	1	1.38629	4.97673			13.7687	13.8298	8.7566	13.7444					-0.150439	12.3703		12.7385	11.3098	12.7153
426735	2014	1820	320623							121.275	32.4049		10.953	10.953	8.72128	5.35659	0	1.79176	6.12905			13.7166	13.7409	4.60383	13.6085				7.59337	0.0763932	10.1653		11.6252	8.17075	11.5247
240728	2014	1712	320684							121.484	32.049		10.962	10.962	9.23425	6.47235	0	1.09861	4.80402			13.7458	13.7641	13.9483	13.7087					-0.116804	8.73359		10.6782	5.73657	10.7516
130577	2014	3429	320681							121.653	31.8101		11.0723	11.0723	8.4401	3.2581	0	1.09861	4.43082		0.000669043	13.7631	13.7859	33.374	13.7647			0.000138481	10.9242	1	10.9242		12.3348	10.1189	12.3124
74969	2014	3599	320684							121.476	32.1116		10.9623	10.9623	8.88848		0	0	5.92158			13.7449	13.7588	0.658666	13.6935				8.38549	0.458953	9.1644		10.2586	7.80751	10.3183
589132	2014	2623	632801							95.1971	36.9576		12.9307	12.7713	10.5622	8.10651	0	2.48491	5.64191			14.2376	14.2779	0.227605	14.2504					-19.2632	8.26771		11.2779	9.18204	10.7109
228724	2014	3070	320681							121.653	31.8101		11.0723	11.0723	6.03309		0	1.38629	4.00733			13.7631	13.7859	23.7544	13.7647				7.21082	1	7.21156		9.16377	6.11589	8.65817
49245	2014	2662	370523							118.538	37.0351		11.8578	10.5757	10.2937	9.00773	0	2.07944	3.49651			13.5386	13.7325	3.55071	13.4629						8.66181		11.5701	9.26738	11.525
796744	2014	2710	451022							107.162	23.6012		12.6279	11.0462	9.13249		0	2.07944	2.63906			13.859	14.1135	5.59126	13.9818						7.68524		10.3832	8.87024	10.4225
31803	2014	1782	320681							121.736	32.0112		11.3076	11.3076	7.89432	5.26786	1		3.7612			13.7389	13.756	9.27431	13.7262				7.89021	1	7.89058		10.4045	7.32119	10.548
865327	2014	890	140224							114.267	39.4144		11.234	10.6846	12.5214	9.33644	0	2.63906	4.14313			13.8617	13.8928	1.47165	13.8324						10.8428		12.4229	10.42	12.6619
944645	2014	2613	610881							110.186	38.712		11.284	11.284	9.84204	9.565	0	2.30259				13.9089	13.9264	3.03386	13.707						10.0368		11.4018	5.23644	11.4434
792103	2014	4419	152501							111.689	43.3886		12.8427	12.8427	12.0377	11.5631	0	1.94591	4.17439			13.9506	13.9391	1.99985	13.9463						11.2869		9.55308	5.87493	9.94669
793589	2014	3465	320684							121.468	32.1082		10.9486	10.9486	10.7003		1	1.94591	6.61607			13.7454	13.7595	0.491689	13.694		3.29584		8.57452	1	8.57471		12.6601	9.16785	12.6552
748922	2014	1711	320412							119.923	31.7371		9.45581	8.09741	9.23004		0	3.13549	3.17805			13.6868	13.7673	0.105509	13.6699					-0.0818438	6.96979		11.0946	9.07383	11.1645
701670	2014	2651	370124							121.395	31.1824		9.4527	9.4527	7.40062	6.64379	0	2.77259	4.23411			13.8081	13.8741	0.850291	13.796				3.89182	0.0837607	6.37332		8.98557	7.32515	9.30719
796836	2014	2665	330824							118.396	29.0821		8.7602	8.7602	10.5783	5.42935	0	1.94591	2.48491			13.6536	13.7146	1.37796	13.5647		1.79176				9.71233		10.3858	8.10319	10.2293
86241	2014	4061	330604							120.831	30.0274		10.0583	10.0583	9.20834		0	2.3979	3.13549			13.8009	13.8592	7.66414	13.8185		3.43399				11.2378		10.1153	9.0176	10.235
415797	2014	2613	140321							113.872	37.9599		10.6817	10.6817	9.46125		0	2.30259	3.13549	5.66296		13.7802	13.7995	0.468093	13.6733						9.09448		10.4804	8.96457	10.5011
18489	2014	2641	410702							113.914	35.2875		11.0929	10.7591	9.4405	8.93866	1	2.48491	5.42053			13.5016	13.5738	0.926189	13.4533		1.09861		8.03008	0.138628	10.0061		10.2501	7.84267	10.5541
979610	2014	3731	320681							121.592	32.0774		11.1286	11.1286	10.6249	11.4836	0	1.94591	5.48894			13.7417	13.7564	0.71554	13.7067				10.6941	1	10.6941		11.9458	10.3732	12.1602
68857	2014	1721	371721							115.708	34.8296		11.7316	11.5549			0	1.60944				13.27	13.4287		13.1976						7.86365		10.0503	3.63759	10.2859
94674	2014	2452	440305							113.956	22.591		8.76395	8.76395	7.79359	4.92725	1	2.56495	5.1299		0.010268	14.0036	14.0217	2.91671	14.0083			-0.017137	7.29166	0.246598	8.69182		10.3663	8.49188	10.4174
742854	2014	3312	451202							108.057	24.6826		12.3717	11.1668	12.4217	12.4815	0	2.30259	4.35671			13.7919	13.9969	0.698146	13.92				9.53409	0.0963497	11.8739		13.0893	11.7396	13.1763
47743	2014	3940	371625							118.285	37.0707		11.7045	10.7485	9.90129	7.80995	0	2.19722				13.5664	13.7258	7.7748	13.4916						10.2023		9.46188	8.35679	10.0843
749498	2014	3922	320681							121.693	31.7922		11.0561	11.0561	9.62787		0	2.89037	5.75257			13.768	13.79	1.97898	13.7696		1.09861		9.20854	1	9.20864		11.2434	7.76514	11.438
502306	2014	1415	320583							120.874	31.361		9.73018	9.73018	5.0626	5.95842	0	3.3322	4.77912			13.7674	13.8288	3.96887	13.743					-0.147059	6.92854		9.00159	7.59237	9.03884
225835	2014	1923	370611							121.286	37.535		10.9457	10.9457	7.28413	6.79122	0	2.94444	5.03044			13.7779	13.8454	11.3136	13.6122				5.3845	0.163296	7.19744		10.0773	8.41005	10.1408
890009	2014	1445	321181							119.625	32.04		10.2297	10.2297	7.21964		1	2.83321	5.47227			13.643	13.7034	6.33784	13.6113					-0.113006	6.84482		8.89316	5.3845	8.94416
393150	2014	3021	320681							121.809	31.8594		11.2125	11.2125	9.34251	8.70301	0	1.09861	6.03309			13.7598	13.7782	8.05677	13.7565				7.20786	0.121951	9.31208		11.1064	8.83594	11.0891
584295	2014	3431	320681							121.682	31.8409		11.1315	11.1315	10.0419		0	1.60944	4.02535			13.7598	13.7796	3.97565	13.7589		1.09861		9.93159	1	9.93164		11.4399	9.83671	11.6405
588975	2014	1711	341324							117.784	33.7129		11.4583	11.3213	8.95944	8.97259	0	3.04452	4.75359			13.3862	13.4692	0.855575	13.1246					-0.111339	7.57558		8.4855	10.1295	8.62065
956281	2014	3169	210882							122.569	40.6423		12.0014	11.0517	8.01467	2.77259	0	2.30259	4.96981			13.977	14.0687	0.27624	13.8724				6.3613	1	6.36303		11.8263	8.5311	11.9299
499940	2014	3312	321003							119.351	32.6032		10.0104	10.0104	8.94572		0	1.38629	4.21951			13.6331	13.6492	29.905	13.634					-0.173759	10.0827		10.2388	9.10609	10.3692
221508	2014	3544	520303							106.914	27.8105		11.6761	11.5482	9.30701		0	2.63906	5.25227	6.94794		13.8194	13.8469	2.23447	13.8865		3.71357				11.4485		11.5625	10.6722	12.2012
749150	2014	3060	320411							119.978	31.8871		8.87086	8.87086	7.77905	6.55251	0	3.21888	4.74493			13.7047	13.7523	0.227967	13.6676				1.09861	0.00267857	7.02198		10.1555	7.98002	10.1769
59719	2014	3010	440311							113.958	22.5798		8.56243	8.56243	7.84815		1	2.30259	5.0876			14.0052	14.0236	5.67785	14.0101				6.18208	0.0520095	9.13852		9.73003	8.51939	9.9361
88559	2014	2662	370306							117.886	36.7925		11.2689	10.9161	7.77317	8.6484	0	1.79176				13.5823	13.691	1.02492	13.5018				7.60837	1	7.60887		11.5546	7.62021	11.748
784873	2014	3482	310116							121.26	30.7914		10.7681	10.565	7.9899	9.27865	1	2.63906	5.14166			13.7809	13.868	0.312566	13.7883				7.88758	1	7.88796		11.0586	10.8659	11.1294
892370	2014	3312	420682							111.728	32.2607		11.0972	10.6295	11.9771	8.04431	0	2.48491	4.83628			13.5237	13.5775	1.82154	13.4316		0.693147				11.1781		14.6985	11.2517	14.9501
51146	2014	1399	652800							86.5373	42.3213		10.7843	10.7843	1.79176		0	1.09861	5.34711			14.8292	14.8237		14.7971						7.10168		10.21	8.91637	10.2756
531089	2014	1420	320612							121.031	31.9127		9.85588	9.85588	8.77215	5.61313	0	2.89037	3.97029			13.7544	13.7923	0.650444	13.6899				5.9162	0.220309	7.42952		7.73631	8.38092	8.079
518493	2014	2614	131122							115.969	37.9366		11.6258	11.6258	4.82831		0	1.94591	3.29584			13.622	13.6736	6.15217	13.5834				6.33859	1	6.34036		10.453	8.24827	10.4721
32425	2014	3972	371323							118.598	35.8142		11.0339	11.0339	8.06495		1	1.94591	4.95583			13.6011	13.6322	0.192423	13.2924				6.01859	0.229225	7.4922		10.2508	6.69827	10.3996
34835	2014	4019	510603							104.322	31.1295		10.9274	10.9274	6.6695		0	2.3979	3.04452			14.0308	14.0308	11.3689	14.0785						9.34967		9.77679	8.48405	10.2095
904851	2014	3340	330783							120.214	29.2799		9.82704	9.82704	10.1345	7.44892	0	2.48491	4.30407			13.7642	13.8207	0.302336	13.8097		3.09104				8.68963		11.4399	11.2083	11.747
86490	2014	3124	330411							120.658	30.7591		9.23796	9.23796	9.02051	6.38856	0	2.19722	5.273	2.30259		13.7901	13.8574	2.15931	13.799		1.79176				9.20804		9.83296	9.54995	9.97455
811795	2014	2520	610881							110.326	38.854		11.1838	11.1838	9.63102		0	1.79176	4.66344			13.9164	13.9402		13.707						9.52391		9.98012	8.12267	10.0675
887631	2014	1810	320581							120.83	31.6342		9.47734	9.47734	11.0879	12.9399	0	2.48491	1.09861			13.7561	13.8082	0.985331	13.7072				10.0154	1	10.0154		10.5345	10.5826	10.7533
83171	2014	3070	341324							117.734	33.4808		11.6997	11.5151	8.85979		0	1.79176				13.333	13.4333	3.56522	13.1931				8.04431	1	8.04463		11.011	8.69383	11.1288
34481	2014	4020	510107							104.072	30.5614		11.0326	11.0326	14.1234	14.0825	1	2.99573	4.86753	11.5033		14.0492	14.0402	1.5237	14.118		3.4012		9.8944	0.0411785	13.0842		15.6746	15.106	15.9323
816628	2014	2760	340604							116.859	33.8603		11.6376	10.7551	10.6518		0	1.79176	3.61092			13.2998	13.4453	0.945191	13.1347				8.8588	1	8.85894		14.1858	10.2178	14.1368
970277	2014	3353	360728							115.042	24.7971		11.8148	11.8148	10.1589	7.18007	0	1.94591	5.14749			13.6211	13.7154	2.30879	13.5081						10.2588		12.8309	7.1025	12.7521
796402	2014	3021	320684							121.513	32.0626		11.0108	11.0108	10.6572		0	1.94591	5.87212			13.7446	13.7603	0.557484	13.7068					-0.0385568	8.6403		12.2165	8.10802	12.4094
763439	2014	3412	330723							119.827	28.953		10.8735	10.6545	9.49755		1	1.38629	3.3673			13.7132	13.7697	9.70455	13.7464		1.38629				9.90698		10.9244	7.33954	11.0776
868183	2014	1754	371102							119.442	35.4035		11.8012	11.3552	8.99777	6.64118	0	2.63906	4.76217			13.5659	13.6475	2.83056	13.1284				7.61972	1	7.62021		10.1986	8.5033	10.217
831642	2014	4411	320681							121.643	31.8148		11.0775	11.0775	11.3408	5.98645	0	1.60944	6.22258			13.7618	13.7848	0.175058	13.7634					-0.0579121	8.54947		10.9042	7.93952	10.8346
101292	2014	4051	620802							106.704	35.544		9.63047	9.63047	10.9055	10.231	0	2.19722	5.15329	4.36945	0.00408209	13.9735	13.9735	1.94404	13.9717		1.60944	0.141816			10.3048		10.1159	10.3786	10.4957
868966	2014	1711	320312							117.05	34.4434		11.091	10.1005	9.13949		0	2.56495	4.47734			13.3849	13.5123	0.932295	13.2648				9.46304	1	9.46312		12.4119	10.5313	12.5478
916882	2014	3919	320684							121.484	32.0516		10.9629	10.9629	7.36518		0	1.94591	5.53339			13.7456	13.7638	4.94074	13.7081				6.50279	1	6.50429		10.9584	7.17396	10.5237
915464	2014	1810	370285							120.546	36.6671		10.8884	10.8884	10.3255		0	2.3979	4.15888			13.746	13.7589	0.72649	13.4683		0.693147		7.77275	0.139296	9.74396		10.7675	8.98582	10.9241
230607	2014	3653	440403							113.162	22.1473		11.329	11.329	5.95064	4.40672	0	2.77259	4.26268			13.9885	13.9995	12.7674	14.0006		1.79176			-0.15847	6.30992		8.48219	5.66643	8.52892
14394	2014	3339	640202							106.388	39.0352		10.1423	10.1423	15.0231	13.3421	1	2.3979	3.49651	10.5116		14.1257	14.1381	1.72341	14.1585		0				14.683		15.6119	14.685	15.4389
541594	2014	3574	320681							121.653	31.8101		11.0723	11.0723		5.02388	0	2.48491	3.89182			13.7631	13.7859		13.7647						7.56993		9.81011		9.68034
33550	2014	3210	513432							102.309	28.359		12.0393	11.8492	7.1452		0	1.60944	3.58352			14.0606	14.0833	2.55336	14.1981						7.85748		11.3055	6.45362	11.5317
526258	2014	2730	440111							113.254	23.22		8.74552	8.74552	10.7435		1	4.06044	6.30628			13.9702	13.9754	2.13488	13.9849				8.73214	0.246785	10.1314		10.5588	10.3588	11.043
199512	2014	1711	330603							120.472	30.1066		9.71701	9.71701	7.09506	6.33859	0	1.94591	3.95124			13.7809	13.8481	13.8046	13.8292						8.70051		10.2218	8.88031	10.4701
798564	2014	3340	371327							118.81	35.1933		11.3589	11.2175	14.0105	13.41	0	1.94591	4.15888	6.33505		13.5585	13.6006	0.934786	13.1566		1.09861				12.1811		15.8768	13.3406	15.8056
464662	2014	3442	320925							120.02	33.524		11.481	11.2916	6.05444	6.42649	0	2.83321	3.7612			13.5572	13.6336	2.97226	13.4486				3.04452	0.00979935	7.67043		8.20084	7.50988	8.62623
583	2014	2740	340207							118.477	31.3857		11.2569	9.1086	10.2059	9.73222	1	2.19722	4.97673		0.00275712	13.559	13.6999	0.26708	13.5849		3.4012	0.0108528	8.51719	1	8.51739		13.3453	10.1832	13.5066
196639	2014	3340	420281							114.937	30.1517		11.1157	11.1157	9.9229		0	1.60944	3.66356			13.3725	13.4184		13.3667		3.2581				9.51665		10.8289	8.02093	10.9646
977710	2014	3351	321023							119.325	33.2468		11.4416	10.445		9.32152	1	2.19722	4.47734			13.5078	13.6406		13.4958					-0.0981877	11.2058		11.053	9.9779	11.079
768080	2014	2570	140729							111.731	36.9407		10.1031	10.1031	8.19008	5.33272	0	2.99573	5.59471			13.7815	13.792	44.8544	13.5607				9.1313	1	9.13141		10.0002	7.95858	10.1765
194888	2014	3789	320321							116.67	34.8834		11.3489	11.2881	8.55641		0	3.04452	5.09987			13.3473	13.4778	14.3399	13.3043				6.03548	0.0818805	8.53817		9.42271	8.88378	9.62079
68850	2014	1431	371721							115.564	34.9099		11.6237	11.6237	9.28275		0	1.09861	3.63759		0.0274858	13.2986	13.4278	10.2755	13.2021			0.0377202			8.70666		11.6499	6.91672	11.696
296393	2014	3340	370303							118.068	36.8905		11.4773	10.6888	10.4232	11.0813	0	1.09861	4.91265			13.5726	13.7155	11.7661	13.4963						11.0673		11.1238	11.4922	11.294
255501	2014	3352	341181							118.96	32.6826		10.8794	10.8794	8.67522	8.76515	0	1.09861	4.39445			13.5713	13.5884	8.86776	13.5729				5.54126	0.0362164	8.85965		10.3862	8.51619	10.453
76307	2014	3574	320684							121.223	31.8881		10.4945	10.4945	9.29863		0	2.48491	4.7185			13.7532	13.7856	2.69986	13.7084		3.09104		8.26976	1	8.27001		11.9058	9.1262	11.9825
685069	2014	3317	632126							101.956	36.8279		10.8281	7.45035			0	2.30259				14.1491	14.2201		14.0137						0		0	0	0
49968	2014	4112	140105							112.574	37.7341		11.5738	11.1202	7.27586	8.23164	0	2.07944	5.23644			13.7291	13.795		13.6665		1.60944				8.64383		9.88888	8.28122	10.1209
410025	2014	1790	320281							118.595	24.7068		10.2158	10.2158	10.7622	9.80317	0	2.99573	6.16331			13.9715	13.9835	9.48841	13.9655		4.7185			-0.0209765	11.4948		8.4929	10.2081	8.58223
914561	2014	1922	320681							121.807	31.7396		11.0332	11.0332	6.85013	10.2139	0	2.3979	7.01481			13.7801	13.8022	0.261778	13.7816					-0.0925882	8.34854		11.4449	9.91764	11.4091
107182	2014	3583	510703							104.723	31.4598		10.2905	10.2905	8.62245	8.19699	0	1.79176	2.56495			14.0344	14.0312	1.41225	14.0166						8.60612		10.6391	7.63095	11.1543
490036	2014	3631	321081							119.25	32.2603		9.73206	9.73206	10.247		0	4.02535	6.83841			13.6306	13.6813	1.56579	13.6564				7.80303	0.122738	9.90078		10.4884	10.5158	10.8883
993272	2014	2511	210411							123.791	41.8916		9.42548	9.42548	7.81035	3.2581	0	2.07944	3.13549			14.2173	14.2228		14.1262					-0.0125073	8.14294		11.2337	7.12448	11.2486
302037	2014	2821	321023							119.281	33.2602		11.4623	10.3532	9.34102	8.02519	0	4.06044	6.30628			13.5019	13.6408	1.28623	13.488					-0.0917335	7.96137		8.36939	6.4599	8.01665
47031	2014	4216	440785							112.48	22.3394		11.3341	11.3219			0	2.3979	5.09987			13.9938	14.0014		13.9912					-0.495699	10.0739		9.97743	5.03695	10.3384
1056842	2014	1830	320623							121.371	32.2587		10.8935	10.8935	8.35137		0	1.38629	6.04973			13.7374	13.7544	9.27	13.6518				8.62371	1	8.62389		9.9993	8.64805	10.1487
750065	2014	3552	330784							120.079	28.9087		10.4731	10.1107	9.67521		0	2.83321	5.09375			13.7473	13.809	1.03	13.7798						9.61621		9.87483	9.33034	10.012
521973	2014	1412	330483							120.348	30.5588		10.1685	10.1685	5.11799		0	2.99573	5.77765			13.752	13.8243	0.218293	13.7873					-0.6165	7.6014		10.995	9.68247	11.1908
638053	2014	1359	370211							120.031	35.9382		11.011	11.011	7.39879	6.90975	0	3.04452	2.94444			13.7238	13.7344	33.4737	13.2024					-0.0283019	6.45677		6.6958	7.05962	6.96885
126570	2014	2623	630105							101.747	36.72		10.2908	10.0029	10.4048		0	2.77259	4.33073			14.1766	14.2099	0.0610294	13.9972					-18.228	6.98472		10.3479	8.73198	9.99702
793900	2014	3316	350627							117.444	24.6197		10.7563	10.7563	10.5041	11.0922	0	1.94591	4.8828			13.8964	13.9071	3.69047	13.9266						10.6097		13.0936	9.69714	13.368
827653	2014	3010	321281							120.005	32.756		9.57552	9.57552	10.5709	9.21871	0	1.60944	4.35671			13.669	13.6954	4.62763	13.6028					-0.00249767	10.4113		10.3597	9.82369	10.4256
85194	2014	3695	330604							120.971	30.0963		10.5503	10.5503	7.83122		0	2.07944	4.91998			13.7991	13.8576	2.77666	13.8209						9.1458		9.92039	6.86797	10.117
791222	2014	4111	370103							117.504	34.8423		10.552	10.552	9.28869	8.33086	0	1.94591	3.7612			13.4803	13.5357	1.63166	13.3148						8.0369		10.1024	8.36823	9.81673
847117	2014	3316	640521							105.677	37.5077		10.977	10.977	12.6638	12.5554	0	2.70805	2.56495			14.0644	14.0761	0.239456	14.0693						11.195		13.6242		13.6023
28122	2014	1761	320681							121.653	31.8101		11.0723	11.0723	7.20638	4.52179	1	2.19722	5.96615			13.7631	13.7859	1.12565	13.7647				6.23441	0.138174	8.21392		11.7757	7.70976	11.8468
85367	2014	3940	330782							119.957	29.2426		10.5257	10.5257	10.0669		0	2.56495				13.7256	13.7804	0.0888777	13.7667				6.96791	1	6.96885		10.5762	10.2381	10.946
736304	2014	3722	371581							115.783	36.851		11.6293	11.4582	11.5013	11.9171	0	2.70805	5.1358			13.5096	13.5993	0.476988	13.4672				10.6539	0.987411	10.6666		16.1288	12.2386	16.2277
184196	2014	3312	140223							114.346	39.8655		11.4365	11.2649	10.435	8.5614	0	2.07944	4.60517			13.8801	13.8928	78.3697	13.8462						9.83376		10.4019	8.75637	10.5529
85458	2014	1810	331083							121.396	28.2243		10.5679	10.5679	9.65567		1	2.19722		3.13549		13.8769	13.9206	2.46416	13.897				6.64509	0.0347869	10.0036		9.41825	8.41139	9.54995
926031	2014	3332	360724							114.586	25.7821		11.5606	11.5606	8.21338	4.65396	0	2.3979	4.38203			13.6093	13.6623	7.73904	13.6878						8.26514		11.0854	7.73979	11.1489
487918	2014	610	532823							101.314	21.4797		10.8318	10.8318	12.7321	11.6976	0	3.73767	9.07073			14.4301	14.4424	1.17794	14.3266					-0.0936374	12.1938		12.041	10.4898	12.2287
57704	2014	2239	350212							118.125	24.6923		10.2186	10.2186	7.24993	8.95777	1	2.77259	3.52636			13.9483	13.9583	0.891276	13.9905				6.85751	0.0858691	9.31254		10.0202	9.34949	10.1252
85747	2014	3623	330481							120.419	30.3821		10.397	10.397	9.81384		1	2.89037	3.21888	2.19722		13.7569	13.8257	0.331418	13.8013		1.09861				8.80867		10.4933	4.31749	10.474
953148	2014	3722	370602							121.371	37.4773		11.1049	11.1049	10.9865		0	2.19722	4.29046			13.7738	13.836	0.353984	13.5959						9.1843		13.1915	10.196	13.2617
938309	2014	1810	350582							118.595	24.7068		10.2158	10.2158	9.63672		0	1.60944				13.9715	13.9835	0.480604	13.9655				1.79176	0.00509771	7.07157		11.6979	10.2368	12.1415
34517	2014	4420	513424							102.212	27.4034		12.2068	12.2068	8.2948	7.35244	0	3.52636	3.61092			14.061	14.0604	0.159233	14.2008		0.693147				8.06527		10.0986		10.9601
577992	2014	1419	500108							106.561	29.5325		11.2498	11.2498	6.38012	4.74493	0	2.94444	3.68888			13.8707	13.8669	18.9107	13.99					-0.0217186	6.96602		8.368	6.88755	8.68626
148496	2014	3568	320685							120.604	32.5278		10.8025	10.8025	11.7159	11.2909	0	2.89037	7.39817			13.6811	13.7005	2.19514	13.6191		1.38629		9.90708	0.248198	11.3006		12.2698	10.8652	12.2537
27980	2014	1711	320681							121.653	31.8101		11.0723	11.0723	5.15329		1	2.30259	3.82864			13.7631	13.7859	4.14607	13.7647				5.94542	0.517615	6.6053		11.0347	5.91889	10.8076
698611	2014	2661	370911							117.092	36.0513		10.0991	10.0991	9.28126		0	1.09861	5.31812			13.5684	13.6362	2782.25	13.4806						9.3174		10.2868	7.47193	10.2662
67878	2014	3121	530602							103.672	27.247		12.313	12.313	8.16138		0	2.63906		5.69373		13.9427	13.9481	0.531699	14.0916						7.39511		9.78222	5.50126	10.053
39819	2014	3340	120110							117.539	39.0806		10.3184	10.3184	12.7686	11.4943	0	2.07944	4.41884			13.8366	13.8664	1.70445	13.7537		2.99573		11.852	0.624658	12.3226		15.6324	12.8015	15.9476
166030	2014	3529	110107							116.133	39.962		9.50012	9.50012	10.8595	8.65852	1	4.14313	6.90073		0.00313952	13.9157	13.9345	0.662557	13.8731			0.161883	7.78655	0.133755	9.79835		9.97585	9.77252	10.2582
985150	2014	3020	330382							120.994	28.067		10.4664	10.4664	7.08506		1	2.07944	5.03044			13.8615	13.9024	3.55373	13.8776		1.09861				9.18564		10.2962	8.72956	10.3527
939053	2014	3316	451024							106.607	23.3802		12.6278	10.983	15.6275	15.4122	0	2.3979	3.73767			13.9011	14.1526	0.920088	14.0327		2.99573				14.7744		14.772	13.3346	15.0468
38528	2014	3220	120118							116.783	38.8284		10.8317	10.8317	12.3453		0	2.3979	4.04305			13.7908	13.8094	1.93063	13.7365				12.3636	1	12.3636		13.249	10.304	13.744
176382	2014	3340	320981							120.493	32.6873		10.5105	10.5105	7.63143	7.94058	0	1.60944	4.02535			13.6824	13.7026	4.70612	13.6005				8.1716	1	8.17188		10.2762	8.97424	10.4394
726021	2014	2436	320681							121.653	31.8101		11.0723	11.0723	9.6862		1	3.3673	6.94312			13.7631	13.7859	1.26561	13.7647				10.3428	1	10.3429		11.8778	8.12385	11.8881
128527	2014	3314	440304							114.035	22.541		8.40573	8.40573	7.58782		1	2.07944	4.09434			14.0052	14.03	8.5951	14.0103				7.04141	0.0987985	9.35617		10.1385	9.57997	9.85251
15799	2014	3642	330782							120.113	29.4679		10.6311	10.6311	7.24208		1	1.60944	4.99721			13.7391	13.7848	8.27946	13.7715		0				7.80792		9.9417	6.72263	10.1454
892868	2014	3832	320684							121.445	32.1297		10.9198	10.9198	11.5381	10.9969	0	2.48491	5.96871			13.7445	13.7591	1.31227	13.6877		2.19722		9.98916	1	9.98921		10.0424	9.24619	10.4814
86356	2014	4411	331022							121.691	29.014		11.3194	11.0864	13.2848	12.4058	0	0.693147	4.55388			13.8204	13.8791	0.641894	13.8307						11.9781		10.8506	7.22111	11.4239
52333	2014	1810	320581							120.94	31.6534		10.0581	10.0581	6.20051		1	2.48491	5.4848			13.7533	13.8018	0.897666	13.7105				6.21461	1	6.21661		10.2507	8.23217	9.9682
27913	2014	2920	320681							121.653	31.8101		11.0723	11.0723	6.84588	5.15906	0	2.3979	1.94591			13.7631	13.7859	13.9737	13.7647				6.96791	1	6.96885		8.90517	6.10925	9.09751
27902	2014	1810	320681							121.596	32.0559		11.1314	11.1314	7.5632		0	1.38629	5.17615			13.7417	13.7569	43.0083	13.7119				9.06114	0.834528	9.24213		10.1781	7.11558	10.3096
22529	2014	1810	371525							115.471	36.5019		11.6153	11.1487	7.26753		0	1.94591				13.4779	13.6055	3.15217	13.4046						7.05704		10.5059	5.8693	10.8906
781797	2014	2190	440307							114.162	22.6274		9.53141	9.53141		7.89506	1	3.3322	5.11799			13.9846	14.0168		13.9845				8.91624	0.232425	10.3755		10.392	8.22924	10.5503
792620	2014	3979	370705							119.249	36.7106		11.8222	11.1278			0	1.94591	4.58497			13.5969	13.6881		13.3708		3.09104				9.39441		10.1116	5.57215	10.4392
111512	2014	4216	371082							122.385	36.9368		11.0971	10.9967	10.2055		0	2.30259	4.72739		0.00623933	13.8259	13.8839	0.101314	13.4778			0.00439967			10.4431		13.1521	4.26268	13.2748
935997	2014	3333	320681							121.828	31.8822		11.2533	11.2533	11.125		1	2.30259	5.44242			13.7569	13.7738	14.4832	13.7559		0		10.1941	0.349079	11.2466		11.4764	9.85267	11.4702
31817	2014	3311	320681							121.714	31.7249		10.9483	10.9483	7.62413	5.81711	1		3.98898			13.7784	13.8032	4.32639	13.778				7.53316	1	7.53369		10.4545	7.30854	10.6316
859720	2014	3725	331083							121.283	28.2404		10.2529	10.2529	8.82291	6.7417	1	2.83321	3.55535			13.8774	13.9208	0.665033	13.8984						8.08856		10.0917	7.15383	10.3772
168454	2014	3171	510107							104.078	30.6004		10.9969	10.9969	11.4622	11.3585	0	3.04452	6.14419		7.62846e-05	14.0508	14.0419	1.21861	14.1186			-0.000384342	6.77308	0.0290134	10.3131		9.91754	9.93105	9.99611
736115	2014	4317	370682							120.8	36.9888		11.1572	11.1572	9.46265	8.5366	1	4.02535	5.55296			13.7529	13.7766	0.885837	13.5271				5.35659	0.0214792	9.19736		10.7641	9.6632	10.8901
23860	2014	4111	110111							116.076	39.6248		10.6297	10.6297	9.13335	4.89784	1	2.48491		1.38629		13.8606	13.8787	4.67068	13.8281				9.81208	1	9.81214		9.9199	8.50188	10.0385
59038	2014	1711	320324							117.917	33.9484		11.158	11.158	9.90713	6.67708	0	2.56495	3.49651			13.4272	13.4949	0.500049	13.1166				9.23679	1	9.23688		10.0568	6.75809	10.1217
76225	2014	4090	321202							119.893	32.5009		10.1735	10.1735	8.59877		0	2.48491	5.14166			13.6626	13.6805	16.1126	13.6393		2.99573			-0.144435	8.72518		10.6116	7.6044	10.6466
813345	2014	1711	371622							117.813	37.6007		11.7392	11.68	8.64541		0	1.79176				13.6161	13.661	0.378173	13.447						7.3072		10.8291		11.1116
789718	2014	3911	210112							123.453	41.7207		10.0256	10.0256	9.34967		0	1.94591	5.37528			14.1902	14.1937	98.1483	14.0984				11.2157	0.131629	13.2434		13.2606	0	13.1635
781612	2014	3149	230404							113.959	22.5396		8.11117	8.11117	11.0067	11.3321	0	2.99573				14.0098	14.0284	1.60476	14.015					-0.00432176	11.0462		9.24097	8.47282	9.95304
1005954	2014	3482	320681							121.829	31.917		11.299	11.299	10.4227	8.95131	0	2.07944	5.34711			13.7526	13.7682	8.41176	13.7485				11.1289	1	11.1289		12.0837	9.75771	12.0758
729274	2014	3931	330382							121.096	28.2388		9.72209	9.72209	8.65991	6.07993	0	2.56495				13.8738	13.9158	7.87941	13.8977				5.77765	0.0466359	8.84318		9.69277	5.01064	9.90534
75136	2014	3530	321204							120.142	32.5516		9.40829	9.40829	12.3579		0	2.30259	2.70805			13.6866	13.721	0.11319	13.6139					-0.0695876	8.66923		12.4673	7.78197	12.6206
991523	2014	3340	441802							112.972	23.5195		10.8211	10.8211	10.5092	9.13519	0	1.79176	5.20949			13.9118	13.9164	7.2113	13.9236					-0.00849536	11.395		13.5506	11.065	13.5811
813773	2014	2130	330402							120.84	30.8211		9.21609	9.21609	7.3473	7.95823	1	1.79176	2.89037			13.7915	13.868	4.22627	13.7877						8.81359		10.2558	10.4102	10.2446
760945	2014	3833	320681							121.584	32.0146		11.1136	11.1136	10.431	7.51152	0	1.38629	5.81114			13.7446	13.7601	7.29674	13.7211				10.5599	1	10.5599		11.7334	9.31299	11.7536
161523	2014	1755	320681							121.653	31.8101		11.0723	11.0723	6.89568		0	2.63906	3.46574			13.7631	13.7859	4.21232	13.7647				5.69709	0.114659	7.86327		8.54345	6.91572	8.59304
87164	2014	3961	330703							119.91	29.2353		10.631	10.631	9.73306		0	1.94591	3.97029			13.7177	13.7719	1.7276	13.7579						8.89398		9.9829	9.74993	9.99328
125495	2014	3452	370281							120.147	36.4809		10.8924	10.8924	9.3	6.3613	0	1.79176	4.91998			13.7094	13.7402	0.0334115	13.3951						4.06044		11.2208	6.75693	11.396
68338	2014	1810	350582							118.613	24.844		9.38698	9.38698		10.6814	0	1.79176	4.31749			13.9745	13.9941	1.47187	13.9539				5.98141	0.019088	9.94016		13.7072	0	14.024
568860	2014	1342	510503							105.386	28.7845		11.6549	11.5159	9.01736		0	3.49651	6.24222			13.9282	13.9391	0.843671	14.0269					-0.16049	8.11582		11.2638	8.17639	11.4027
25948	2014	3040	441303							114.283	22.8606		10.1304	10.1304	7.95683	7.20042	1	2.3979	5.42495			13.9505	13.9899	1.82606	13.9372					-0.0504989	8.1041		9.87807	8.20139	9.91551
159714	2014	2659	330282							121.323	30.3327		11.1543	10.9146	8.25842		0	2.94444	3.04452		0.0466321	13.7963	13.8633	3.93312	13.8023			1.5	7.91206	0.546109	8.51719		8.53169	6.33859	8.86107
726025	2014	2662	320681							121.653	31.8101		11.0723	11.0723	10.0982	3.98898	0	3.52636	5.49717			13.7631	13.7859	6.58361	13.7647				10.6513	1	10.6513		11.5364	8.37908	11.9647
254565	2014	3959	440606							113.148	22.7037		10.1324	10.1324	7.57917		0	1.79176	3.21888			13.9986	14.0005	6.54262	14.0034					-0.460798	9.08557		10.5764	7.85166	10.8987
955971	2014	1525	320681							121.825	31.89		11.262	11.262	11.1219		0	2.30259	5.78996			13.7561	13.7721	9.66491	13.7543					-0.276342	12.3968		12.2425	10.535	12.2419
128140	2014	3131	230304							130.815	45.3578		12.2403	12.2403	11.9935	7.60837	0	1.38629	5.21494			14.4704	14.4785	5.81448	14.3298						9.68918		9.8194	7.96797	9.98861
255595	2014	3351	321023							119.311	33.2624		11.4612	10.3813	9.19938		0	1.38629	4.89784			13.504	13.6407	11.0655	13.4902				9.08091	1	9.08103		11.448	0	11.8716
262460	2014	1810	330481							120.666	30.5487		10.1284	10.1284	7.58528	8.91355	0	1.09861	4.61512			13.7828	13.8409	41.2014	13.7953						9.34618		9.84596	8.84015	10.3251
156541	2014	1712	130705							115.38	40.6933		11.3687	11.3687	6.81892	7.22839	0	3.17805	4.23411			13.9222	13.9321	0.348901	13.8738					-0.015748	4.85203		9.36828	6.92952	9.55648
863980	2014	3340	110108							116.346	40.0052		8.43667	7.77819	9.13368	6.8222	1	2.63906	5.09375			13.9313	13.9443	11.4974	13.8774		1.94591			-0.148237	10.4774		10.298	9.23659	10.275
1003885	2014	1711	330327							120.43	27.5296		10.852	10.852	8.62209		0	1.94591				13.8312	13.9021	1.30572	13.7993						8.5749		9.94813	9.01845	10.0364
820094	2014	3314	451221							107.54	25.0078		12.2367	10.4633	11.44	12.2749	0	1.60944	3.78419	5.11199		13.8112	14.0308	15.6215	13.9869		2.63906				11.6348		11.7564	10.5107	11.7771
151669	2014	4045	469003							109.219	19.762		11.9327	11.9327	7.86787		0	3.55535	4.8828			14.2041	14.2134	1.60204	14.2431				4.8752	0.0521497	7.82923		8.98607	7.18992	9.05894
40056	2014	3240	620623							102.735	36.8032		11.6009	11.1656	9.65605		0	1.79176				14.091	14.1496	3.08087	14.0386						9.42706		11.2456	6.21261	10.9203
790489	2014	2641	520502							105.351	27.2799		10.948	10.948	11.9108	11.3386	0	1.60944	3.58352			14.0045	14.0056	1.87502	14.0776						11.6236		11.2889	11.7974	11.221
14349	2014	3761	440404							113.379	22.0101		11.3709	11.3709	12.9193	14.6837	0	1.60944	3.55535	12.9201		13.9918	14.0082	28.2672	14.0132		2.48491			-0.263362	16.1302		13.5665	12.5164	13.9698
4016	2014	3762	310120							121.657	30.99		9.25536	9.25536	10.168		0	2.63906	2.3979			13.8285	13.9011	1.77955	13.8291		3.17805			-0.159431	10.7208		11.5623	11.2141	12.0759
258932	2014	3442	500107							106.497	29.386		11.1849	11.1849	7.16317	5.3799	0	3.7612	3.63759			13.8809	13.8754	0.895264	13.9845					-0.0478128	6.89163		6.64379	5.7301	6.8977
954456	2014	3931	420281							115	30.1633		11.1702	11.1702	11.1117	9.25589	0	2.30259	5.0689			13.3721	13.4134	12.0913	13.3647		1.38629				12.0555		13.0776	11.4914	13.1969
68344	2014	1769	350582							118.529	24.8317		9.68606	9.68606			0	2.56495	4.98361			13.968	13.9891		13.9535						9.5788		9.98137	6.58064	10.0833
790238	2014	4342	330921							122.285	30.4748		10.8797	10.8797	13.3044	12.6351	1	1.94591	6.74524			13.857	13.9167	4.96077	13.8647						13.5079		12.2845	9.93736	12.5698
74885	2014	2619	320804							119.097	33.6407		11.8487	9.57196		8.64664	0	2.3979	3.82864			13.4237	13.6297		13.3565		1.79176		11.1293	1	11.1293		11.3613	7.93952	11.6864
48974	2014	2210	371524							116.291	36.3828		11.1932	11.1932	12.9047	10.6127	0	2.30259	2.19722			13.5128	13.6047	0.389823	13.4642						10.9085		10.6348	10.8475	10.8373
806655	2014	1742	320509							120.642	30.9664		10.0492	9.9916	8.07931		0	1.79176	5.05625			13.7561	13.8396	1.47024	13.7748				6.89568	1	6.89669		10.3154	7.24637	10.2203
422331	2014	3669	420606							112.094	32.084		11.5653	9.31369	7.34407	8.7924	0	1.38629	4.67283			13.4559	13.6031	336.919	13.4144		3.4012				10.7251		10.3407	9.4326	10.5757
465804	2014	3383	440304							14.0311	22.5368		15.6359	15.6108	9.94707	8.13798	0	3.52636	6.5582			15.0593	15.0903	5.98235	14.8218				9.49882	0.271556	10.8024		12.0626	10.558	12.0316
746701	2014	610	610881							110.404	38.8924		11.2002	11.2002	9.65072	6.35784	0	2.63906	4.76217			13.9124	13.9397	1.21788	13.7108						9.98355		9.96764	7.72223	10.8112
99578	2014	4011	320684							121.453	32.1262		10.9316	10.9316	11.8253		0	1.38629	5.9135			13.7445	13.759	2.7096	13.689				11.1346	0.50206	11.8236		13.3157	9.95925	13.4448
974768	2014	2039	310151							121.851	31.5361		10.7179	10.7179	8.27563		0	2.19722	4.60517			13.8091	13.8373	0.210332	13.8025				6.44095	1	6.44254		9.98576	8.2845	10.0126
854981	2014	1810	330782							120.136	29.4592		10.5835	10.5835	8.39435		0	2.70805	4.15888			13.7421	13.7885	10.1098	13.776						9.14772		10.3133	8.6041	10.2487
789883	2014	3641	321183							119.05	32.1638		9.95988	9.95988	9.82125	8.14845	0	1.79176	5.22575			13.6088	13.6756	1.13196	13.6443		3.91202		6.64118	0.11318	8.82011		11.8678	9.19167	12.2428
994943	2014	3316	620421							104.536	36.7105		11.4511	11.4511	14.2875		0	3.21888	5.3845	7.50659		14.0642	14.0609	0.510885	14.0851						13.3442		15.0563	12.7701	15.0649
828648	2014	1711	330902							121.943	30.1569		10.7532	10.7532	8.14555	6.3081	0	1.60944	1.38629	6.02345		13.8615	13.9114	5.02093	13.8813				8.61577	1	8.61595		10.0774	8.85695	10.1852
14525	2014	2641	420111							114.429	30.493		8.89224	8.89224	7.29912		0	1.94591	2.83321			13.4581	13.4944	7.11988	13.5011						8.45383		10.05	9.22749	10.244
41712	2014	4411	640381							106.005	38.0347		11.0911	10.892	15.9028	16.1256	0	2.3979	5.2575	12.2619		14.0646	14.0895	1.76288	14.0466						15.0594		14.5477	12.0634	14.7687
965790	2014	3521	370703							119.238	36.7584		11.8456	11.119			0	2.19722				13.5944	13.691		13.3811		1.79176				6.34388		12.3796	6.76619	12.3442
62364	2014	3754	321002							119.61	32.2673		9.82892	9.82892	7.68156	11.9281	0	2.19722	5.43372			13.6609	13.6898	0.331908	13.6639				8.85152	1	8.85166		12.6838	7.37901	12.6919
464675	2014	1810	320681							121.864	31.8968		11.2907	11.2907	7.56786	3.61092	1	2.99573	5.56068			13.7561	13.7725	7.51475	13.7529		2.77259			-0.0536925	8.63177		10.222	7.12448	10.5175
883186	2014	3691	330424							120.905	30.3974		10.6503	10.6503	8.55507	7.06476	0	2.56495				13.7885	13.8471	1.08037	13.7906		2.89037				8.75983		9.8611	8.24643	10.1433
866531	2014	3725	330421							120.967	30.8905		10.0999	9.14802	10.3421	5.96101	1	2.63906	5.34233			13.7809	13.8752	1.93415	13.7917						10.9206		10.1009	9.64245	10.1794
731640	2014	1361	330922							122.447	30.7278		11.2655	11.2655	8.98832	7.62168	1	2.83321	5.51745	4.46591		13.8304	13.8935	0.516254	13.828				8.74146	1	8.74162		10.8707	8.83913	10.8518
52008	2014	4052	320411							119.965	31.8338		8.27605	8.27605	11.3824	4.49981	1	3.17805	4.62497	7.43189		13.7055	13.7614	0.271933	13.6705		0		9.01591	0.669894	9.41662		12.9268	10.8791	13.1506
526666	2014	3969	370103							105.022	29.5919		11.2578	11.2578	8.07807		0	0.693147	2.3979			13.9912	13.9857	100.307	14.0556						10.2067		12.5726	9.24783	12.6404
13820	2014	3621	350582							118.517	24.818		9.80086	9.80086	9.56304		0	2.19722	4.79579			13.967	13.9871	2.56205	13.9536				6.13123	0.0198062	10.053		9.8587	11.7426	10.207
834487	2014	3199	110108							116.234	40.0685		9.00202	9.00202	8.84188	6.85541	0	2.70805	5.09987			13.9319	13.946	0.690165	13.8848					-0.0119386	8.5713		10.8579	8.3754	10.9711
75558	2014	3621	320282							119.814	31.4566		10.2234	10.2234	5.70378	6.00635	0	0.693147	5.0626			13.6737	13.743	212.5	13.6817		0		8.69115	1	8.69131		9.74285	7.20192	9.9547
409044	2014	2710	500106							106.439	29.5471		11.0958	11.0958	9.64821	9.2268	0	2.77259	4.89784			13.8896	13.8845	9.98367	14.0087				9.78307	1	9.78313		9.45007	8.68152	10.2255
60083	2014	4229	440311							113.909	22.7421		9.80449	9.80449	9.49987		1	3.09104	5.12396			13.9839	13.9981	1.02098	13.9843				7.64683	0.177819	9.3739		10.0264	10.2724	9.97455
802604	2014	3121	520115							106.591	26.6591		11.4221	10.5235	9.4747	10.4117	0	1.79176	3.97029			13.9142	13.979	4.61046	14.0666				9.23269	1	9.23279		10.0038	7.40123	10.6017
478755	2014	1513	350582							118.548	24.7286		10.1587	10.1587	10.5121	9.15017	0	3.04452	3.7612			13.9692	13.9818	4.70859	13.9654					-0.0398105	10.7905		8.95648	0	9.28693
847353	2014	2930	330481							120.413	30.384		10.3865	10.3865	9.91418	6.70808	1	2.77259	3.97029			13.757	13.8256	1.73582	13.8013		2.07944				9.24725		9.88634	8.5485	9.96932
98434	2014	3591	370702							119.024	36.6353		11.9263	10.7822	8.53011	8.54947	0	2.19722	4.55388			13.5521	13.7204	1.04436	13.3505						6.77079		12.1136	5.97381	12.2028
794869	2014	3444	320681							121.843	31.9001		11.2842	11.2842	9.87493		0	1.94591	6.1181			13.7552	13.7712	0.693109	13.7522					-0.198847	8.48859		11.7479	9.59411	11.7508
470825	2014	1390	371082							122.199	36.96		11.0223	10.8731	10.1455	9.75962	1	2.99573	6.23048			13.8293	13.8776	2.80009	13.4836					-0.156126	9.79345		12.1034	9.70015	12.2312
848921	2014	3940	330723							119.914	28.8632		10.8322	10.2888	8.63711		0	2.3979				13.7225	13.7966	2.54688	13.7603						8.89672		9.82731	6.54103	9.82623
115565	2014	1711	371325							118.106	35.2395		10.5483	10.5483			0	1.79176	5.11799			13.561	13.5985		13.3034						9.46459		9.77104	6.19236	10.13
905233	2014	3312	530622							102.937	26.9247		12.3798	12.2358	10.184	8.22844	0	2.48491	2.77259			13.9931	14.0227	0.4885	14.1556		2.63906				8.89371		11.8011	9.08148	11.9497
956115	2014	917	210881							122.236	40.341		11.8451	11.1692	11.9984	7.12367	0	2.30259	5.2832			13.9612	14.0309	0.502175	13.8316				8.7559	1	8.75605		13.0252	6.87523	13.1762
806584	2014	3351	330523							119.815	30.7972		11.0561	11.0045	11.341	8.55641	1	1.60944	4.98361			13.6754	13.7549	5.00935	13.7031		1.79176				11.3335		11.9006	10.5388	12.055
27845	2014	3021	320623							121.296	32.4375		11.0208	11.0208	6.53379		0	1.94591	2.83321			13.713	13.7364	0.767857	13.6078				1.09861	0.0139535	5.37528		9.58183	3.8712	9.62701
957628	2014	3642	320481							119.503	31.3025		8.60866	8.60866	10.0385		1	1.94591	5.37528			13.7016	13.7667	14.7913	13.6452					-0.281817	11.0003		11.5078	9.97678	11.681
161487	2014	3121	320412							119.923	31.632		10.049	9.04989	10.9227		0	1.38629	5.0876			13.6746	13.7594	10.0359	13.6704					-0.0541304	10.8036		11.4225	9.94386	11.5648
48534	2014	3672	371422							116.833	37.6256		11.5902	11.5902	10.2248	4.12713	0	2.48491	5.0814			13.6132	13.6628	35.354	13.4936		1.38629		8.07247	0.130438	10.1094		9.99232	3.49651	10.097
640475	2014	4130	371082							122.558	37.2927		10.5987	10.5987	5.18739	7.01661	0	2.83321	5.17048			13.8756	13.9208	3.49294	13.529					-0.0580407	11.1459		10.4056	9.32018	10.6372
34552	2014	2511	510112							104.247	30.5827		11.2177	11.2177			0	2.70805	2.30259			14.0282	14.0186		14.0959								12.1764	6.96791	12.281
57559	2014	3332	131081							116.724	39.1245		10.6241	10.6241	11.511	8.1041	0	2.48491				13.8166	13.8448	3.71003	13.7661						11.762		11.1763	10.0867	10.982
934081	2014	3530	310115							121.928	30.9054		10.1589	10.1589	10.6154	10.5468	0	1.79176	4.59512			13.8334	13.9067	1.07674	13.8345				7.71021	1	7.71065		9.79328	8.75951	10.021
822191	2014	3316	371425							116.865	36.7424		9.69962	9.69962	8.16023		0	1.60944	2.99573			13.6334	13.6952	2.28625	13.5233						7.79523		11.3342	5.32788	11.3375
920419	2014	1331	320681							121.593	32.0512		11.1276	11.1276	8.58223	7.51152	0	3.73767	5.91889			13.7423	13.7572	0.0643457	13.7129				6.16331	1	6.16542		10.416	8.95493	10.6611
107868	2014	4620	440306							113.793	22.7012		10.1985	10.1985	10.1413	10.6502	0	2.30259	4.43082			13.9848	13.9957	47.9688	13.9909						12.4803		10.2193	6.65801	10.8611
945299	2014	3316	370303							118.115	36.7486		11.4921	10.4363	9.14591		0	2.30259	5.31812			13.5588	13.7096	0.680047	13.484						7.06476		13.1845	7.52618	13.1879
653136	2014	2623	632800							94.906	36.3966		13.0775	12.9288	9.36973	4.80402	0	2.48491	3.89182			14.1933	14.2575	0.19683	14.2257					-21.0604	5.01064		6.95368	5.79909	6.82329
111342	2014	1531	410926							115.548	35.8723		11.6538	11.6538	8.6866		0	2.30259	5.0814		0.00075975	13.3792	13.5367	5.58977	13.3456			0.0117188			8.77122		11.051		11.1234
981052	2014	2440	350624							117.31	23.812		11.5118	11.5118	8.38092		1	2.19722	4.67283			13.8891	13.9119	0.620939	13.9047						7.98105		10.2205	7.46336	10.488
949159	2014	3169	370302							117.812	36.6482		11.1646	11.0109	9.85901	9.4223	0	2.07944				13.5754	13.6682	1.728	13.5002						8.26101		11.9073	6.23245	11.9387
962857	2014	3340	500107							106.324	29.2959		11.1836	11.1836	9.28108	9.0373	0	2.19722	4.77068			13.8964	13.8911	1.17836	13.9941				7.85748	0.217008	9.38539		13.5043	11.294	13.5823
742615	2014	3530	450403							111.341	23.5089		12.1001	11.7392	12.5042	12.513	1	3.82864	5.02388			13.8486	13.9101	1.27489	13.8583		3.52636				12.1189		12.2449	11.9355	12.746
755150	2014	3121	430405							112.723	26.8559		10.7519	10.7519	9.22523	9.48721	0	1.38629				13.6574	13.6766	6.01703	13.6921						7.81359		11.5283	6.12905	11.5924
939729	2014	3340	330781							119.434	29.2462		10.8152	10.8152	10.5241		0	2.30259	3.63759			13.6851	13.7226	7.17497	13.7163		2.89037				10.7223		11.6583	10.0056	11.9542
797686	2014	2436	320681							121.826	31.9152		11.2951	11.2951	9.94679	8.67403	0	1.94591	4.61512			13.7527	13.7683	106.451	13.7489				9.93037	1	9.93042		11.6154	7.95191	11.834
861	2014	3921	441900							113.76	22.967		10.6589	10.6589	9.14953		1	2.3979	5.3799	5.0814	0	13.9508	13.9608	10.4019	13.9583		3.66356	0	10.7079	0.760026	10.9823		11.2552	11.6262	11.9434
818000	2014	1743	371521							116.015	36.245		11.4821	11.4821	10.793	9.38236	1	3.3673	7.57815			13.4526	13.5778	1.02877	13.4212				7.67276	0.0919004	10.0599		11.2572	10.79	11.3931
28068	2014	3734	320684							121.476	32.1116		10.9623	10.9623	8.37609	6.22654	0		3.98898			13.7449	13.7588	3.10454	13.6935				5.84064	0.109276	8.05484		9.42473	7.88721	9.26388
799060	2014	3751	330283							121.548	29.5245		10.1372	10.1372	11.4337		0	2.3979	4.38203			13.8627	13.9058	2.11879	13.8825						11.0178		11.1717	6.4708	11.2591
83822	2014	3121	321204							120.087	32.5403		9.46957	9.46957	10.7113		0	1.94591	4.26268			13.6849	13.7154	1.80176	13.6194				10.0606	1	10.0607		12.1438	9.68998	12.1691
686859	2014	3010	130730							115.622	40.4044		10.8982	10.8982	1.79176		0	2.89037	2.89037			13.9234	13.9336		13.8779						0		0	0	0
112793	2014	1722	130635							115.81	38.6359		10.5399	10.5399	8.06243		0	2.19722	4.80402			13.7765	13.7902	714.75	13.7479					-0.159846	8.65155		9.6991	8.30943	10.1034
32183	2014	1742	320509							120.62	31.0825		9.51883	9.51883	8.87459		0	2.48491				13.7602	13.8364	0.150529	13.7716		4.20469		2.83321	0.0306306	6.32077		10.4502	7.42774	10.4834
375865	2014	610	370114							117.58	36.7021		10.8197	10.8197	9.74724		0	3.46574	5.83773			13.6154	13.672	1.03384	13.5082					-0.00422386	7.95226		8.48632	6.7178	8.88128
829819	2014	3317	410603							114.172	35.8837		10.3816	10.3816	8.28677	5.60947	0	1.60944	4.36945			13.5843	13.6243	3.50716	13.4252						7.44775		12.4788	6.04973	12.4885
50167	2014	3230	140622							113.189	39.5677		11.0269	10.8045	12.3739	11.9227	0	2.07944	3.49651			13.9014	13.9126	11.4942	13.8936						12.308		13.3938	11.9419	13.0787
35310	2014	4412	513222							103.043	31.4302		11.0949	11.0949	11.6189	11.2326	0	2.77259	3.4012			14.1101	14.0991	0.615557	14.1669						10.8951		9.50241	4.15888	9.98068
117205	2014	3340	440784							112.628	22.6225		10.8174	10.8174	8.80941	6.3699	0	2.89037			0.0746752	13.9932	14.0011	0.540874	13.994			-0.120448			8.34498		10.3526	9.24995	10.3362
5292	2014	2511	310114							121.304	31.3081		9.92474	9.92474	7.08255	5.23111	0	2.77259				13.7948	13.8515	1.12362	13.7741						6.92658		9.96768	7.96693	10.0876
98399	2014	1759	350623							117.845	24.0547		10.816	10.816	6.1506	5.56068	0	1.38629	4.60517			13.9566	13.9666	38.7162	13.9941						8.65365		10.0137	8.23642	10.1822
940804	2014	4123	420502							111.327	30.7155		9.80409	9.80409	11.2435		0	2.30259	5.35659	7.30787		13.6268	13.6418	1.22025	13.6588		2.56495				11.6913		11.5229	11.462	12.2235
997296	2014	3351	321003							119.318	32.5236		9.67562	9.67562			0	2.07944	5.34711			13.6479	13.6594		13.6502					-0.0844687	8.10289		10.621	0	10.9464
731638	2014	1363	330922							122.452	30.7284		11.2703	11.2703	9.17305		0	2.89037	4.68213	4.65396		13.8305	13.8934	0.436993	13.8281						9.02268		11.2864	9.51311	11.434
53886	2014	3923	440605							113.11	23.2212		9.92521	9.92521	8.90409	7.09091	0	2.63906	4.55388			13.9579	13.9631	4.62414	13.971					-0.00718227	9.34295		9.91428	7.83755	10.1083
827169	2014	4061	320412							119.859	31.7594		9.6714	9.08471	7.80303		0	1.60944	5.2933			13.6797	13.7557	4.48766	13.661		1.60944			-0.316897	8.57054		10.2413	8.71801	10.2324
786226	2014	2925	350122							119.714	26.429		11.4084	10.9317	10.6031		0	1.94591	6.27288	0		13.8339	13.9319	1.27003	13.73						9.47386		10.9586	9.55109	11.0582
85699	2014	2672	330522							119.954	31.009		10.8106	10.7838			1	2.19722	4.92725			13.6864	13.7664		13.6993		3.09104						11.4497	9.76996	11.6126
297891	2014	2671	410581							113.798	36.0872		10.7605	9.72675	7.5438	4.46591	1	2.83321	4.45435			13.5979	13.6714	10.4071	13.478					-0.0654762	7.07072		9.33785	4.90527	9.4362
14775	2014	2520	150981							113.145	40.397		10.3388	10.3388	6.26149	5.04343	0	1.60944	1.60944			13.9984	13.9963		13.9969						8.02519		10.6821	6.41346	11.1166
75295	2014	3465	320681							121.653	31.8101		11.0723	11.0723	8.16764	6.37502	0	2.19722	5.3845			13.7631	13.7859	2.61364	13.7647				7.88043	1	7.8808		12.3484	9.45985	12.5891
758660	2014	2653	320681							121.653	31.8101		11.0723	11.0723	7.75448		0	1.38629	4.33073			13.7631	13.7859	2.10036	13.7647				7.04839	1	7.04925		11.038	9.04947	10.8853
1029166	2014	1351	330903							122.198	29.7043		10.5672	10.5672	5.68698		0	1.38629	4.96284			13.8957	13.9298	1.48611	13.9176						6.28413		10.1955		10.2211
785547	2014	1513	320582							120.629	31.7816		9.65793	9.65793	11.4927		1	3.3673	7.12125			13.7329	13.7813	1.33326	13.6746				9.12891	0.191802	10.7802		11.5217	12.0921	11.8082
98472	2014	1521	370725							118.919	36.7262		11.9443	10.5659	10.8259	7.19143	0	1.60944	5.32301			13.5397	13.7276	0.638584	13.3745						6.26149		9.8152	5.86079	10.0675
785489	2014	3831	320681							121.617	32.0572		11.1601	11.1601	10.1003		0	1.94591	5.65249			13.7406	13.7564	1.43522	13.7123				10.4843	1	10.4843		13.6226	10.106	13.9509
935365	2014	3583	370811							116.527	35.5626		10.6618	10.6618	8.81403		0	2.30259	5.19296			13.4771	13.5752	0.50069	13.3902						7.50439		10.3727	7.65444	10.4468
365645	2014	3465	320681							121.551	32.0506		11.0665	11.0665	8.46041		0	2.19722	5.71703			13.7438	13.7588	0.27691	13.7114				6.45834	1	6.4599		10.2859	6.74993	10.323
922845	2014	3340	330424							120.952	30.5523		10.2768	10.2768	11.4696		1	2.3979	4.36945			13.8023	13.8517	5.94841	13.7901						11.6838		11.8064	9.64872	11.8264
844748	2014	1494	441900							113.639	23.0887		10.3977	10.3977	9.66599		0	2.77259	3.55535			13.9547	13.9637	2.01499	13.9661				9.70711	0.111311	11.9025		10.6892	7.83003	8.56064
867410	2014	3317	420107							114.45	30.6398		9.16305	9.16305	6.39359	6.61204	0	2.56495	4.74493			13.4689	13.4862	0.801264	13.4805						7.04054		10.7898	8.23483	11.0222
64758	2014	3111	652222							92.4655	44.3513		12.609	12.609	13.0228	13.2208	0	2.77259	3.21888			14.5843	14.5625	1.50547	14.5898					-0.0182632	13.5579		13.1051	11.826	13.3901
223444	2014	3317	320507							120.667	31.485		9.77069	9.77069	10.0475		0	2.99573	6.09357			13.7447	13.8061	1.21989	13.726		2.56495		5.93225	0.0509804	8.90869		9.58576	8.47303	9.24793
811015	2014	2641	441403							116.284	24.4051		9.21663	9.21663	10.6121		0	2.3979	5.07517			13.8606	13.8965	0.7073	13.7111		2.83321		9.33996	1	9.34005		9.89827	8.32142	10.0951
931456	2014	4411	450702							108.626	21.7063		12.8408	11.724	14.8632	14.8013	0	2.30259	6.31536			13.8816	14.1265	0.603061	13.9741		2.63906				13.6329		14.329	12.1219	14.6945
1005006	2014	2651	620302							102.217	38.5321		12.3623	12.1539	13.4834		0	2.07944	5.3799			14.065	14.1342	2.05578	14.1084						12.3766		12.4573	10.0118	12.5386
907095	2014	3317	140823							111.097	35.3487		11.4355	11.4355	11.9614		0	2.3979	5.18739			13.6153	13.653	0.749091	13.579		1.09861				10.9261		12.6776	10.5003	13.0362
219614	2014	1314	530623							104.219	27.9997		12.0861	12.0861	6.24222	5.43808	0	3.2581	3.29584			13.9324	13.926	2.3253	14.0615				4.27667	0.186528	5.95842		5.8693	5.31812	5.53733
874091	2014	917	210882							122.596	40.639		11.9958	11.0296	10.6333		1	2.56495	4.69135			13.9784	14.0703	0.619744	13.8731				10.6942	1	10.6943		13.3172	10.1965	13.5691
75666	2014	4123	320312							117.125	34.5518		10.9556	10.4431	9.36563		0	1.79176	3.09104			13.4033	13.5143	14.3834	13.2901				8.86658	1	8.86672		11.1481	6.04263	11.1963
795750	2014	4414	320681							121.663	31.8116		11.0776	11.0776	14.1771	13.1744	0	1.94591	6.04737			13.7635	13.7856	1.34621	13.7649				10.5004	0.0845098	12.9713		11.5176	3.63759	11.9583
21137	2014	3543	330212							121.586	29.7506		9.86426	9.5919	8.40246		1	2.48491	3.73767			13.8698	13.916	1.43351	13.9056						9.02293		10.7852	9.54867	10.9735
74803	2014	3990	320681							121.595	32.054		11.1294	11.1294	9.22857		1	0.693147	6.25767			13.7419	13.7571	3.76158	13.7123		3.04452		9.14206	1	9.14217		13.149	7.01302	12.8299
14571	2014	3411	442000							113.604	22.565		10.5935	10.5935	11.7379	4.62497	0	1.60944	5.15329			13.993	14.0013	0.321573	13.9999		0.693147		5.04986	0.015106	9.24261		12.5714	0	12.7342
1055027	2014	2929	320681							121.67	31.8399		11.1262	11.1262	7.32449	6.64639	0	1.09861	4.47734			13.7593	13.7796	23.2724	13.7588				8.89027	1	8.89041		9.89948	5.50126	10.2356
667225	2014	3351	330702							119.592	29.0503		11.183	11.1123	8.21257	6.38856	0	1.79176	5.05625			13.6674	13.7236	62.7445	13.6984		0				10.5974		10.271	9.01104	10.2747
865192	2014	3924	330382							120.874	28.074		10.5377	10.5377	8.22577		0	2.63906				13.8482	13.892	0.485348	13.8646				6.27288	1	6.27476		9.52427	7.26683	9.91532
74829	2014	1771	320684							121.534	32.0615		11.0432	11.0432	8.00236		1	2.19722	6.27099			13.744	13.7588	1.87428	13.7081				6.71417	0.0744892	9.31136		10.6862	5.97126	10.9262
40304	2014	1761	320585							121.106	31.4881		10.6617	10.6617	9.782	9.26379	0	2.56495	5.9162		0.000962285	13.7536	13.8036	8.5317	13.7265			0.0553377	9.0293	1	9.02942		10.3561	7.49053	10.4855
936174	2014	1743	320509							120.646	30.9378		10.047	9.95127	8.08055		0	1.94591				13.7581	13.8419	3.91263	13.7762					-0.33606	8.41715		9.98373	5.79606	10.0834
75904	2014	3931	320206							120.195	31.5772		8.77793	8.77793	10.3174	8.80762	0	2.83321	4.86753			13.7168	13.7856	13.995	13.7022				11.6075	1	11.6075		11.0094	7.02997	11.175
116409	2014	2672	210921							121.766	41.8886		11.9565	11.6022	7.25418	5.51745	0	2.99573			0.00183876	14.0232	14.0775	0.340895	13.9704		0	0.00328698	6.32077	1	6.32257		10.139	5.53733	10.5696
421440	2014	1512	442000							113.285	22.5848		10.4152	10.4152			0	3.09104	3.3673			13.9977	14.0046		14.0085		2.07944				0		0	0	0
121102	2014	3582	340304							117.324	32.9176		11.5346	11.5346	8.87375		1	2.19722	5.29832			13.4009	13.4406	2.60571	13.2934		2.77259		8.19589	0.270153	9.50472		9.99939	8.774	10.1801
832804	2014	2720	370305							118.212	36.8747		11.5953	10.3858	5.88332		0	1.60944				13.5616	13.7283	154.308	13.4854						8.99032		9.84161		10.0149
1296	2014	4059	320981							120.425	32.8682		10.5515	10.5515	10.2742	7.92299	0	1.60944	5.1985		0.0342154	13.6755	13.6897	48.4027	13.5966			0.161181	10.4788	0.35552	11.5129		9.84055	8.05674	10.1455
1006219	2014	3313	330604							120.853	30.1327		10.2863	10.2863	10.858	10.8415	1	2.07944	4.60517			13.7973	13.8589	15.0787	13.8024						11.3485		11.3864	10.7683	11.4136
727511	2014	3761	321181							119.774	32.0837		10.4897	10.4897	14.5198		1	3.4012	4.40672			13.6441	13.6944	0.545665	13.6299					-0.222885	14.2571		16.3487	13.9918	16.3671
309903	2014	1782	320585							121.173	31.4719		10.6085	10.6085	8.47928		1	4.06044	5.88888			13.7621	13.8104	2.06427	13.7399				6.79682	0.204899	8.38229		9.87256	8.18284	10.1204
117	2014	2221	640502							105.283	37.5218		10.1015	10.1015	13.2425	13.3888	1	4.02535	3.46574	7.53369		14.116	14.1202	0.510978	14.1199		1.79176				12.666		16.8132	13.2439	16.8642
960764	2014	3316	330803							119.009	28.9625		11.0429	11.0429	5.84644	7.48493	0	2.3979	5.18739			13.6426	13.7071	3.41143	13.6454						6.39359		11.137	7.69303	11.2001
751968	2014	2730	440606							113.293	22.854		8.1318	8.1318	7.81035		1	4.66344	6.43615	4.29046		14.0022	14.0074	1.05769	14.015		1.09861		7.61727	0.184818	9.30574		10.9937	9.1622	11.8125
880246	2014	3050	331083							121.331	28.1866		10.4842	10.4842	7.6857		0	2.70805	4.77068			13.8756	13.9169	1.10791	13.8987						7.91279		9.87863	7.50163	10.1369
747548	2014	3931	440605							112.975	22.8573		8.99279	8.99279	8.34093	7.93559	0	2.89037	4.5326			14.0005	14.0045	16.7415	13.9968					-0.305864	11.1674		14.0385	10.4756	14.1173
121830	2014	4090	321182							119.856	32.1666		10.6048	10.6048	9.26785		0	2.63906	5.03044			13.6478	13.6854	2.42919	13.6387				9.62773	1	9.6278		9.77849	8.61287	10.0915
85279	2014	3574	330802							118.86	28.906		10.8549	10.8549	9.88078		1	1.79176			6.13779e-06	13.6373	13.709	9.43077	13.6285			5.48948e-05			8.49801		10.1765	7.67415	10.3475
668626	2014	4051	110105							116.502	39.9845		9.09379	9.09379	12.7949	13.5416	0	3.04452	3.3673	9.50651		13.9281	13.936	148.435	13.8715		8.537		17.0278	0.703773	17.3791		11.4392	8.52833	11.9271
61967	2014	3524	510117							103.855	30.8479		10.2473	10.2473	9.93774		0	2.99573	4.00733			14.0827	14.0757	0.043467	14.1503						6.91274		10.8096	8.70781	11.1361
141870	2014	966	110101							116.43	39.9665		8.319	8.319	5.15329		0	2.89037	4.20469			13.9312	13.9384	3135.52	13.8737					-0.0478584	11.5471		0	0	0
114271	2014	3611	411002							113.824	34.036		11.4711	11.4711	8.32288	5.96358	0	3.66356	3.8712			13.3639	13.4251	0.193228	13.3975						7.72356		9.82682	10.0289	10.0914
86244	2014	3711	330903							122.252	29.9565		9.62725	9.62725	14.9948		1	2.30259	6.44095			13.9174	13.9558	0.254434	13.9361		2.07944				12.4736		15.302	14.2401	15.2906
24769	2014	4011	110115							116.445	39.7681		9.51272	9.51272	8.59026	7.78945	0	2.19722	4.85981			13.9049	13.9137	0.55426	13.8542		0.693147			-0.064398	9.04358		10.826	6.86485	11.6993
579478	2014	3625	320281							120.092	31.9176		9.4621	9.4621	7.5984		0	2.94444	4.70048			13.7063	13.7474	23.9238	13.6734		3.71357		6.39526	0.0794851	8.92758		9.05345	9.79818	9.27837
1006884	2014	3021	330225							121.836	29.5309		10.7598	10.7598	8.88045		0	1.94591	5.20949			13.8651	13.9086	0.50325	13.8827				5.83188	0.0321516	9.26927		11.7335	10.1422	11.7945
888577	2014	3553	320681							121.698	31.9186		11.2522	11.2522	9.46692	8.03204	1	3.63759	6.02587			13.7464	13.7635	1.58527	13.7463		0		9.77815	1	9.77821		10.4585	9.90578	10.7753
994925	2014	3929	310114							121.262	31.4149		10.3075	10.3075	7.23129		0	2.07944				13.7827	13.83	6.54086	13.76		0.693147				8.52595		10.3273	8.52178	10.3283
84938	2014	1711	330483							120.6	30.6766		9.47604	9.47604	9.39856	5.35186	0	1.60944	4.93447			13.7889	13.8481	4.05845	13.7948						8.65939		9.9829	7.15462	10.0457
784498	2014	3625	310120							121.451	30.9438		10.2932	10.2932	9.17471		0	2.70805	4.38203			13.7978	13.8788	0.107894	13.8053		1.60944		7.65064	1	7.65112		9.81896	10.412	9.91828
427248	2014	4027	320281							120.189	31.7989		9.77497	9.77497	10.6942		1	2.77259	4.43082			13.705	13.7591	17.2414	13.6687		1.38629		8.69484	0.5972	9.21044		11.227	10.1966	11.4214
76650	2014	4011	320602							120.777	32.0421		9.15658	9.15658	8.51539		0	1.60944	4.35671			13.7525	13.7763	1.75776	13.6711				4.45435	0.151943	6.34036		10.2204	6.60394	10.1121
997433	2014	3623	330902							121.858	30.0594		10.8661	10.5012	9.31416		1	2.07944	5.2933			13.8582	13.911	0.530237	13.8677		1.09861				8.41161		9.7139	7.52994	10.109
32952	2014	2110	330382							121.018	28.0644		10.4672	10.4672	8.94651		0	2.19722	4.70953			13.8636	13.9041	11.1965	13.8796				7.54009	0.0215885	11.3757		10.0986	8.47408	9.97339
95307	2014	2511	330305							121.071	28.0076		10.6357	10.6357	11.6267		0	2.56495	5.81413			13.8643	13.9052	0.218011	13.8768						10.6285		14.8471		14.9318
902122	2014	2221	320681							121.653	31.8101		11.0723	11.0723	8.93063		0	2.48491	6.34914			13.7631	13.7859	1.10599	13.7647				8.07527	1	8.07558		9.53683	9.21811	10.3002
123787	2014	3512	610304							107.347	34.3718		10.8622	10.8622	12.7021	11.6559	1	4.17439	5.38907			13.8385	13.8568	0.867651	13.7413		2.07944				11.3433		12.6698	11.5472	12.9235
794342	2014	3316	620121							102.866	36.493		11.6577	11.4184	15.3892	14.8384	0	1.79176	3.43399	6.44889		14.07	14.1157	0.747237	14.0197						13.9339		15.7642	13.9146	15.7678
999859	2014	3451	330481							120.598	30.4931		10.3281	10.3281	7.72886	5.71373	1	2.07944	5.07517			13.7703	13.8379	3.53466	13.7967						8.79164		10.0845	8.01632	10.1185
925245	2014	3699	320924							120.23	33.7938		11.7529	11.5523	8.91651	4.82831	0	2.3979	4.30407			13.5463	13.6269	6.76546	13.364				7.87284	1	7.87322		9.98898	7.08506	10.1403
58871	2014	3583	320312							117.231	34.0899		11.1718	9.82152	8.69985	6.23637	0	1.79176	5.4161			13.3892	13.5225	1.50831	13.1985				8.35796	1	8.3582		9.93513	8.34427	10.0417
84519	2014	1431	370104							116.973	36.657		8.40292	8.40292	6.70319		0	2.3979	4.86753			13.6454	13.6984	9.22778	13.5282						7.41578		10.0465	7.99159	10.0766
67738	2014	3541	440704							113.153	22.582		10.5107	10.5107	6.36475	3.09104	1	2.48491				13.9964	14.0009	6.85942	14.0031				6.50129	0.0737787	9.10809		9.89963	8.97538	10.1677
824037	2014	3589	321012							119.619	32.4235		9.79683	9.79683	10.6223		0	1.60944	5.09375			13.6652	13.6802	4.08204	13.6657		1.94591		10.3979	1	10.3979		9.87375	9.53914	10.1677
20336	2014	3651	341502							116.619	31.7646		11.4501	10.8762	10.3707		1	1.38629	1.09861			13.4365	13.5405	16.3771	13.3333					-0.20928	10.168		9.12859	9.25703	10.1799
44699	2014	1521	340207							118.418	31.4814		11.1623	9.33937	9.44888	9.53878	0	2.19722	4.17439			13.5612	13.6917	0.784411	13.5795		2.63906		9.05415	1	9.05427		10.4472	9.48425	10.7486
1544	2014	3940	330522							119.928	30.9789		10.8869	10.815	10.5889		1	1.79176	4.04305			13.6823	13.7645	0.487068	13.6979		3.3673			-10.4399	9.90354		13.029	6.86589	13.1085
720767	2014	3649	140821							110.662	35.1827		11.4433	11.4433	9.98792	7.36771	0	4.04305	6.72022			13.6318	13.6569	1.77569	13.6126				5.93225	0.0195987	9.86459		11.4451	9.97185	11.6461
47871	2014	3544	370306							117.855	36.7833		11.2313	10.96	9.12783		0	1.38629	2.94444			13.5856	13.6864	5.67246	13.5016						9.08432		10.7304	9.28275	11.0242
74966	2014	2631	320681							121.653	31.8101		11.0723	11.0723	11.055		0	1.79176	5.40717	4.85981		13.7631	13.7859	5.80101	13.7647		0		11.1448	1	11.1449		12.5863	10.3212	12.7439
80544	2014	3576	130921							116.981	38.3347		11.434	11.434	7.65397	4.8752	0	2.19722	5.09375			13.6994	13.7294	2.53999	13.6319		2.30259				8.18591		10.0294	9.00479	10.2855
394583	2014	3340	371482							116.678	36.9557		10.7015	10.7015	10.8706	11.4824	0	1.60944	5.35659			13.6069	13.6831	117.495	13.4994						10.8911		10.2759	8.99392	10.386
973721	2014	4412	511825							102.771	30.0636		11.2714	9.99219			0	2.19722				14.1119	14.1323		14.1696						8.89412		9.60177		10.0722
26274	2014	2770	371722							115.973	34.6522		11.8532	11.2018			0	2.19722	4.95583			13.2219	13.4612		13.18								11.4692	6.4552	11.6829
760086	2014	3339	652324							86.0853	44.5906		12.0032	12.0032	10.3052		0	1.38629	5.14749			14.8279	14.8163	7.48302	14.8431						10.3154		10.5591	9.70857	10.9333
94797	2014	3919	440311							113.96	22.8011		9.62383	9.62383	5.52146	7.62608	0	2.19722				13.9794	13.9975	0.036655	13.9727					-0.190955	5.29832		11.9514	9.57935	11.9132
1007120	2014	3312	320684							121.363	32.0198		10.74	10.74	9.57192		0	2.07944	5.11799			13.7542	13.7725	3.36254	13.7089				7.40245	0.0604519	10.2084		11.4492	9.42246	11.4391
866998	2014	3169	210882							122.562	40.6426		12.0033	11.0583	10.3995		0	2.63906	4.15888			13.9766	14.0682	1.1675	13.872				10.8285	1	10.8285		12.7207	10.4153	13.0289
648859	2014	1351	320412							119.993	31.6593		9.84297	9.00116	4.97673		1	3.04452	3.52636			13.6832	13.7668	164.639	13.6752				8.12563	0.570272	8.68744		10.4535	9.34993	10.5221
486502	2014	1742	130635							115.643	38.5166		10.9409	10.9409	7.90544		0	3.58352	3.93183			13.7528	13.7684	25.1804	13.7249					-0.0513818	8.49413		9.3767	5.743	9.52127
31827	2014	7499	320681							121.804	31.7371		11.0273	11.0273			0	0				13.7805	13.8027		13.782
31833	2014	1712	320681							121.842	31.8844		11.2632	11.2632	8.08764		0	2.07944	5.55296			13.7572	13.7735	3.07746	13.7555				9.3061	1	9.3062		12.3757	8.43316	12.5356
785477	2014	3351	620623							103.003	37.0911		11.8752	11.4958	9.78211	8.66095	0	1.94591	3.7612			14.064	14.1293	5.25727	14.0666						10.6096		10.4466	10.6816	10.5573
744926	2014	4290	511502							104.572	28.7095		11.7018	11.7018	13.721	11.9658	1	3.89182	2.48491	9.04405		13.9707	13.9555	0.681055	14.0477		3.2581				13.4767		14.9534	15.9796	15.1769
656129	2014	3924	330382							120.873	28.0534		10.5933	10.5933	6.87833	7.07834	1	2.48491	5.04343			13.8468	13.8917	4.89481	13.8625						8.79619		10.0927	7.60937	10.1209
47705	2014	4129	370724							118.587	36.5498		11.7125	9.7704	8.95014		0	2.30259	3.68888			13.5377	13.7331	2.46962	13.4184						8.61758		9.74578	6.10702	10.1087
96382	2014	1539	421003							112.178	30.332		11.5147	11.5147	6.85646		0	1.09861	5.0689			13.4567	13.4663		13.4649						7.72179		10.431		10.4389
109554	2014	3316	320581							120.839	31.6879		9.57152	9.57152	11.6042		0	1.94591			0	13.7532	13.8025	12.6631	13.7022		2.56495	0	11.3368	1	11.3369		13.9518	11.3928	13.9599
675553	2014	3533	330603							120.466	30.1153		9.78224	9.78224	8.49064	6.63988	1	3.04452	4.8752			13.7793	13.8462	3.11683	13.8291				5.0689	0.022835	8.84851		9.05263	8.10621	9.1774
148052	2014	1550	130705							115.059	40.5994		11.5731	11.5731	8.33279	5.63121	0	3.73767	5.63835			13.9046	13.9143	0.597698	13.848				6.20456	0.21181	7.75705		8.82232	8.41848	8.95157
32134	2014	1743	320509							120.654	30.9072		9.89342	9.89342	10.3876		0	2.70805	3.68888			13.764	13.8437	0.300803	13.782				8.48322	1	8.48343		10.2146	7.85049	10.1563
714205	2014	3725	331083							121.216	28.1585		10.3122	10.3122	8.98657	4.96981	1	2.89037	4.66344			13.8746	13.9142	1.73147	13.8988						8.73085		10.0016	6.55251	9.9166
727105	2014	3351	321081							119.198	32.3508		10.0337	10.0337	7.81722	4.75359	0	3.04452	5.2933			13.6222	13.6641	0.0191689	13.6556				5.00395	1	5.01064		12.1926	8.20303	12.0544
612126	2014	3652	441900							114.211	22.9651		10.2868	10.1059	8.32555	9.68844	1	2.99573	4.49981			13.9421	13.982	82.4621	13.9273				9.91877	0.345886	10.9804		10.2108	9.63541	10.4084
938884	2014	3621	510703							104.812	31.3952		10.6094	10.6094	7.67043		1	1.94591	4.18965			14.0195	14.0138	5.95579	14.0048						8.81537		9.70571	9.69616	10.1336
938900	2014	3582	511303							106.165	30.7796		10.8944	10.8944	10.4119	11.5345	0	2.30259	4.69135			13.9159	13.9159	0.0358523	13.9253				7.8336	1	7.834		12.7035	0	12.7746
961673	2014	3199	370322							117.909	37.2125		11.5088	11.2662	7.08506	8.72956	0	2.19722	5.39816			13.6096	13.6994	0.769341	13.4842						6.98008		10.0501	7.91754	10.2086
790259	2014	4215	330382							121.212	28.4011		9.73848	9.73848	7.55276	6.91672	0	1.79176				13.8736	13.9265	7.62312	13.8926				8.71078	1	8.71095		9.45595	5.80513	9.72931
421822	2014	3450	320981							120.314	32.906		10.4382	10.4382	9.13938		0	2.89037	4.2485			13.673	13.6886	0.915481	13.5955				4.30407	0.0676417	6.99851		9.85051	7.08087	9.90018
31815	2014	2643	320681							121.653	31.8101		11.0723	11.0723	6.0845		0	2.48491	4.39445			13.7631	13.7859	17.6216	13.7647				6.48004	1	6.48158		8.7837	6.8773	8.55834
101737	2014	2440	350583							118.366	24.6038		10.44	10.44	9.72663	7.69712	1	2.3979				13.9577	13.9695	1.88126	13.9949					-0.060673	9.72693		9.96679	8.32458	9.84262
629947	2014	3685	320582							120.635	31.9657		10.0589	10.0589	10.1969		1	3.21888	4.06044			13.7259	13.7594	1.17117	13.6704					-0.1608	9.32322		9.45876	7.75362	9.99971
116521	2014	917	210882							122.595	40.6189		12.0076	11.0557	9.56269	8.1608	0	2.63906	5.15329			13.975	14.0675	0.787921	13.8692				8.81463	1	8.81478		12.9553	7.81238	13.1995
702805	2014	3353	360313							113.699	27.6279		11.4642	10.918	8.51419		0	1.79176	4.91998			13.478	13.5716	5.11292	13.535						8.52258		11.3317	10.6312	11.3333
759247	2014	3199	341522							116.002	32.4322		10.4025	10.4025	10.9878	5.78383	0	1.38629	5.45104			13.441	13.5177	6.9168	13.0398				4.27667	0.00143856	10.8208		10.8123	8.98895	10.8799
790138	2014	2231	350121							119.2	26.1279		11.5693	9.32898	7.85864	4.7362	0	1.94591	3.58352			13.8149	13.97	2.41898	13.7487						8.59508		10.0097	7.89544	10.265
997764	2014	931	220283							127.273	44.4265		11.9138	11.8861	11.5758	10.7349	0	2.19722	3.97029			14.3558	14.3629	0.559213	14.2839						11.5678		12.9716	9.88888	13.3518
783069	2014	3340	500107							106.317	29.3177		11.1525	11.1525	5.04986		0	2.70805	4.64439			13.899	13.8937	10.4649	13.9945						7.08506		11.4996	7.75534	11.3153
124108	2014	1320	610126							108.987	34.4527		10.0737	9.9704	11.3236	11.2694	0	2.48491	5.29832		0	13.7923	13.8054	0.236425	13.7913			0	8.05864	1	8.05896		10.8581	8.06401	11.1209
973924	2014	1810	320585							121.089	31.7212		10.5503	10.5503	6.70808	6.74993	0	2.19722	3.82864			13.7468	13.7909	2.5	13.7099				6.25383	1	6.25575		10.1041	8.36707	10.2982
44700	2014	1521	340225							118.098	31.323		11.4788	10.2358	9.51974	9.68633	0	2.19722	4.2485			13.4985	13.6591	0.787834	13.5644				9.11658	1	9.11669		10.579	9.45014	10.9364
345896	2014	1311	321282							120.36	32.0197		10.5873	10.5873	7.83597		0	3.21888	3.13549			13.6928	13.7224	6.41951	13.6741				5.58725	0.202888	7.18311		7.78945	5.56068	7.93952
932586	2014	1369	330327							120.656	27.4486		10.9849	10.9849	9.77798	7.08339	0	2.3979	5.56834			13.8425	13.9092	1.3982	13.8253		2.3979				9.56843		10.7619	5.92158	10.9862
125209	2014	2614	370211							120.035	35.8789		11.0596	11.0596	10.3744		0	2.30259				13.7214	13.7279		13.1993		0				10.0753		12.5441	9.33636	12.7783
256788	2014	3538	320681							121.55	32.0611		11.0669	11.0669	6.09131		0	2.77259	4.04305			13.7436	13.7576	33.6923	13.7089					-0.0742009	6.77651		7.50329	6.41017	7.9266
525863	2014	3671	370114							117.385	36.7421		10.4168	10.4168	7.31255	5.98896	0	2.94444	4.99043			13.6389	13.6827	1.29193	13.4957				5.04986	0.1875	6.72503		8.81937	5.3033	9.15409
101293	2014	2031	620122							103.595	36.1948		12.1237	12.0092	8.59914		0	2.3979				13.987	14.0109	6.07413	13.9995						9.63174		10.0949	8.67727	10.3825
880606	2014	1711	320681							121.653	31.8101		11.0723	11.0723	8.30227	6.66058	0	2.56495	3.66356			13.7631	13.7859	0.366792	13.7647				6.18621	1	6.18826		10.1231	8.06966	10.2232
104248	2014	3940	350622							117.372	23.9105		11.4321	11.4321	11.1885	8.44806	1	2.56495	2.99573			13.8977	13.917	1.28161	13.9188						11.4871		11.009	9.09482	11.0027
123817	2014	913	610112							108.952	34.3193		9.34863	8.73611	12.126	13.3372	0	2.48491	4.70048		0.000179832	13.8029	13.8206	1.85092	13.7788			0.00224658			12.8671		14.0169	12.1427	14.0103
142467	2014	3340	321204							119.956	32.5732		9.71528	9.71528	10.8194		0	1.38629	5.28827			13.6716	13.7007	5.33241	13.6231		1.94591			-0.0137655	11.3955		12.828	10.3303	13.0459
314716	2014	4310	120118							116.781	38.8486		10.8024	10.8024	7.14835	3.13549	0	2.19722	4.93447			13.7928	13.8128	31.299	13.7403				6.91771	0.332675	8.01863		10.0548	0	10.1091
377383	2014	2319	440605							112.911	22.9502		8.94759	8.94759	6.27852	1.38629	0	2.77259	2.83321			13.9951	13.9985	4.71296	13.9892				6.23245	1	6.23441		9.13021	3.68888	9.07177
494106	2014	3565	371602							117.93	37.4103		11.6578	11.4585	10.7202	10.3271	1	7.57917	6.39693			13.6148	13.6745	1.48221	13.4699		0.693147		8.97474	0.590906	9.50092		11.1149	9.66631	11.3202
98495	2014	3671	370702							119.045	36.7503		11.9489	10.825	8.76452		0	2.99573				13.5539	13.7134	0.0960334	13.361						5.9108		11.0174	9.43628	10.7603
99044	2014	3353	430225							113.748	26.4881		10.6628	9.16127	6.96319	6.85118	0	2.07944				13.6639	13.7277	11.2172	13.6958						7.70616		11.1947	7.11639	11.1537
12688	2014	3761	210211							121.569	38.9758		9.59012	9.59012	12.9807	10.4107	0	4.07754	3.82864			13.9418	13.9635	0.681401	13.8322		0			-0.080008	11.5071		13.0353	13.7491	13.6581
28232	2014	1781	320681							121.653	31.8101		11.0723	11.0723	9.66726	6.62804	0	1.60944	6.07304			13.7631	13.7859	3.0263	13.7647				8.48322	1	8.48343		10.2468	7.43071	10.2884
1047241	2014	2231	320681							121.83	31.8942		11.2702	11.2702	8.95918		0	0.693147	5.88332			13.7557	13.7717	7.74611	13.7534				8.69618	1	8.69634		10.7971	7.5974	10.8432
65642	2014	3230	320213							120.279	31.6059		9.16469	7.61978	6.71538	6.32615	0	2.30259				13.718	13.7954	0.749333	13.6995		2.19722		6.3315	1	6.33328		10.1864	5.39816	10.0634
514829	2014	2239	130623							115.666	39.4202		10.4864	10.251	8.07371	9.47063	0	0.693147	4.82028			13.855	13.8786	12.5568	13.8076						8.41936		9.80328	9.08296	9.90902
826334	2014	1742	331002							121.489	28.601		10.8259	10.8259	7.71646	4.84419	0	1.60944				13.8491	13.9044	1.96132	13.8845						7.77654		10.5382	7.31854	10.6214
837790	2014	1810	320681							121.673	32.0092		11.2311	11.2311	8.76186	3.55535	0	2.70805	5.75257			13.7424	13.7575	1.9188	13.7252				7.71646	1	7.71691		10.1776	7.47817	10.3435
801655	2014	3531	320681							121.844	31.8918		11.2743	11.2743	10.9859	5.39363	0	1.79176	5.50939			13.7563	13.7725	7.33284	13.754					-0.135001	11.2065		11.9511	8.33038	12.1606
45709	2014	3514	320681							121.825	31.6944		10.9751	10.9751	11.373		0	1.60944	3.46574			13.7872	13.8089	106.201	13.7871		1.09861			-0.0469165	13.7		12.4157	10.3979	12.979
772103	2014	1743	320509							120.657	30.9045		9.87075	9.87075	9.18101	5.23644	0	2.99573	4.99043			13.7649	13.8444	0.880517	13.7824					-0.0335499	10.1423		11.4097	10.7008	11.509
63047	2014	2190	440307							114.234	22.7504		9.64656	9.64656	5.35186	6.08222	1	1.09861	4.38203			13.9701	14.0063	3.67424	13.9594				3.09104	0.0453608	6.18621		10.0069	7.44833	10.218
98939	2014	4310	320585							121.198	31.6039		10.7806	10.7806	7.9766		0	1.60944	4.41884			13.7503	13.7972	3.14698	13.7333				5.78383	0.0354649	9.12315		10.572	9.0059	10.5886
892806	2014	2664	140881							110.517	34.8644		10.9611	10.9611	9.42795		0	3.46574	5.34711			13.6742	13.6952	1.21416	13.6493		3.2581				9.72842		11.3644	9.96223	11.5342
826510	2014	3121	440111							113.33	23.2716		9.13843	9.13843	9.97651		0	1.60944				13.9636	13.9702	22.6166	13.9731				10.1911	1	10.1911		10.2599	5.44674	10.3689
753483	2014	3351	420582							111.828	30.8364		11.0639	11.0639	10.6812		0	1.38629	4.82831			13.5171	13.5401	3.50914	13.5491		1.09861				9.63978		12.1701	8.89357	12.3569
760949	2014	919	320703							119.377	34.7625		11.9227	9.65115	6.78672	6.16331	0	1.38629	5.11799			13.4658	13.7016	60.4767	13.0568				8.55661	1	8.5568		10.6592	0	10.7542
538550	2014	3351	441702							111.856	21.7002		12.0978	9.54534	14.4856	13.7967	0	1.38629	5.2832			13.9685	14.1128	5.5152	13.9783		3.17805		11.7776	0.164199	13.5843		15.3861	14.0745	15.5297
781736	2014	1310	440305							113.9	22.4715		9.42612	9.42612	12.3317		1	3.17805	6.38519	8.12445		14.0104	14.0246	0.613506	14.0153					-0.0315142	12.379		13.4223	11.3373	13.6408
870383	2014	1362	320681							121.636	32.0552		11.1848	11.1848	9.55683		0	2.56495	4.67283			13.7397	13.7561	0.852123	13.7134				8.58653	1	8.58672		9.82785	9.38025	9.9798
120937	2014	4412	532500							103.527	22.771		12.3399	12.3399	11.5744	9.38244	0	2.3979	5.15906			14.1629	14.1755	0.567748	14.287						10.0801		9.53481		9.89777
96700	2014	3312	420625							111.583	32.2795		10.8707	10.8707	12.1678	9.8534	0	3.3673	4.7362			13.5538	13.5711	0.179185	13.4498						9.29817		14.5608	12.7325	14.9533
24425	2014	3669	110108							116.273	39.9232		9.11499	9.11499	12.6441	11.7404	0	3.29584	3.2581			13.9178	13.9343	1.13666	13.8704		4.59512		7.05876	0.0067416	12.0582		13.9254	13.0117	14.134
838946	2014	3924	330381							120.736	27.822		11.141	11.141	8.92306	7.11639	0	2.56495				13.8216	13.8772	1.77955	13.857					-0.424818	8.45169		9.91359	8.55275	10.2102
35564	2014	4061	510402							101.756	26.5859		11.9442	11.9442	9.15208		0	2.83321	5.0876		0.0187947	14.1449	14.149	1.37644	14.2831		3.4012	0.193569			10.7815		10.9018	7.0282	10.8236
99298	2014	3544	370611							121.197	37.5656		10.7877	10.7877	8.60959	7.76345	0	2.70805			0.00118527	13.7862	13.8511	0.2	13.6245			0.00166198			6.24998		11.075	7.712	11.1602
108262	2014	3340	150203							109.967	40.5761		10.4985	10.4985	12.4022		1	2.19722	4.60517			14.0716	14.0711	1.55191	13.8684					-0.227981	12.4183		12.1319	10.0494	12.5345
31108	2014	3725	220524							125.696	42.2174		12.0666	11.7174	11.7926		0	3.78419				14.1726	14.2302	0.998908	14.0842		0.693147				11.5278		11.1671	10.4902	11.6396
322432	2014	3332	360827							114.636	26.3734		10.9527	10.9527	9.74894		0	1.09861	5.03044			13.6121	13.662	20.061	13.6849						9.22936		12.1568	9.08987	12.3756
516115	2014	1769	320826							119.235	33.8028		11.9259	10.378			1	0.693147	4.45435			13.4112	13.6305		13.3215					-0.0918526	9.64323		9.92211	6.06843	10.1791
206141	2014	3010	370705							119.254	36.7034		11.8173	11.1328	11.4227	10.339	0	1.09861	4.91998			13.5973	13.6876	919.656	13.3696						10.9349		10.0042	4.8828	10.1216
116880	2014	3482	420583							111.756	30.4912		10.9776	10.9776	6.65929		0	1.94591	4.86753			13.5346	13.5529	2.05282	13.5534		2.30259				7.06219		10.0078	8.41117	10.1905
116249	2014	3319	210902							121.636	41.9769		12.0255	11.698	10.6898	10.5375	0	1.79176	4.72739			14.0187	14.0674	1.45783	13.9697		0			-0.201888	9.10565		11.5662	9.75121	11.7984
763788	2014	3452	370481							117.164	35.0457		11.0564	11.0564	9.50472		0	1.09861				13.4287	13.5216	3.64269	13.3931				8.46821	1	8.46842		11.3987	5.97635	11.6816
875823	2014	3971	320681							121.67	31.8241		11.1004	11.1004	10.9099	7.96867	1	2.56495	6.24804			13.7618	13.783	0.696819	13.7623		2.07944		9.78493	1	9.78499		12.1533	8.76296	12.3069
782947	2014	1754	500106							106.426	29.6669		11.0217	11.0217	8.04077		1	2.83321	4.94164			13.898	13.8885	0.6119	14.0103						6.80904		10.1131	9.20513	10.2645
1027864	2014	3511	320681							121.836	31.9173		11.3026	11.3026	11.3777	7.7907	0	1.60944	5.37064			13.7527	13.7684	22.101	13.7485					-0.0818128	11.6052		11.452	10.4597	11.6154
122829	2014	2031	370613							121.406	37.4308		11.1633	11.056	9.08761	10.0981	1	2.07944	3.98898		0.194625	13.7738	13.8388	0.609024	13.5842			8.78295			7.82325		10.2394	7.49832	10.4717
122826	2014	890	420528							111.067	30.5565		9.41674	9.41674	11.4496	12.0547	0	2.3979	3.52636		5.96595e-06	13.6556	13.6624	1.38842	13.6837			3.93093e-05	10.035	0.324006	11.162		11.286	7.7111	11.7487
905727	2014	3332	441426							115.932	24.6058		10.8515	10.8515	11.0304	11.8384	0	2.48491	5.23644			13.7785	13.8337	4.17321	13.6236				10.1403	0.253359	11.5133		13.7445	12.6581	13.6587
411747	2014	3331	310114							121.228	31.4119		10.3826	10.3826	8.62551	7.58731	0	3.21888	4.62497			13.7777	13.8268	1.47197	13.7541		2.3979			-0.017878	7.85322		8.9091	5.14749	9.19887
947211	2014	3312	530323							103.951	24.8483		11.0476	11.0476	9.81493		0	2.30259	5.24175			14.1641	14.1792		14.303						8.95777		11.4037	8.53484	11.375
866406	2014	3819	320681							121.641	31.8039		11.0584	11.0584	10.6272		0	2.56495	6.30079			13.7628	13.7872	1.99432	13.7644		2.48491		10.3272	1	10.3273		12.3614	9.61567	12.4796
13825	2014	2440	350625							117.798	24.7625		10.7052	10.7052	8.75605	7.81964	0	2.63906	5.49717			13.913	13.9199	3.06076	13.9647						8.50472		10.2107	8.41759	10.0808
60101	2014	2221	440311							113.906	22.7746		9.8541	9.8541	8.49679	7.2145	1	2.48491	4.06044			13.9806	13.9945	1.18377	13.9791				6.10032	0.0405602	9.30538		10.574	4.7362	10.7731
729850	2014	2319	211403							120.537	27.5623		11.0062	11.0062	9.07669	6.62936	0	3.04452	5.11199			13.8252	13.8945	1.87185	13.8162						9.36366		9.81608	3.4012	10.1619
25466	2014	2110	350625							117.798	24.6322		10.4481	10.4481	8.7126	7.68983	1	2.19722	5.36598			13.925	13.9376	20.9807	13.9757						10.2076		9.58232	7.24708	10.0317
23279	2014	3351	110115							116.518	39.8075		9.42919	9.42919	9.02268	3.43399	1	2.19722				13.9109	13.9176	8.224	13.8563					-0.205557	10.5971		11.1288	10.2787	11.2004
96065	2014	1711	420302							110.784	32.625		10.3731	10.3731	9.36512	9.71402	0	2.19722	5.05625			13.6276	13.6424	0.135678	13.4567		1.38629		6.18621	1	6.18826		11.7302	10.6077	11.6239
98663	2014	3090	370703							119.253	36.7918		11.8447	11.1452			0	2.30259				13.5935	13.6919		13.3921						7.09755		11.7963	8.65973	11.8659
75725	2014	3931	320685							120.437	32.4968		10.4896	10.4896	6.50578	4.49981	0	2.3979	5.18739			13.6832	13.7048	111.019	13.6223				11.1789	1	11.179		10.1702	3.97029	10.2187
501087	2014	3499	321282							120.16	31.9956		10.0719	10.0719	8.4722	7.10003	0	2.19722	5.26269			13.6961	13.7323	7.94671	13.6727				9.34862	1	9.34871		9.83526	7.91096	9.93242
96225	2014	2231	420506							111.584	30.649		10.6815	10.6815	10.1461		0	1.94591	4.21951			13.5699	13.588	0.0458676	13.6063		3.04452		9.23083	1	9.23093		12.1085	9.61119	12.3283
781763	2014	2230	440304							114.065	22.5127		9.02282	9.02282	9.94497		1	3.04452	4.70048			14.0027	14.0296	1.55152	14.0077				5.87493	0.0184983	9.86506		12.1946	9.87107	12.3202
534261	2014	2621	530102							102.671	25.0762		11.1914	9.20487	10.1287	9.38924	0	3.61092	6.1334			14.2151	14.2592	0.95463	14.339					-0.109015	8.31459		9.14815	8.14002	9.14163
269378	2014	3070	320681							121.671	31.8398		11.1261	11.1261			0	2.07944	3.2581			13.7594	13.7796		13.7588						7.43367		8.50167		8.83971
834072	2014	2625	371623							117.959	38.028		11.8569	11.6198	11.4452	11.6931	0	1.60944	3.3673	6.45362		13.636	13.7116	4.85898	13.5356						11.3275		9.77264	9.95556	10.39
812449	2014	3831	320681							121.84	31.9		11.2828	11.2828	10.1949		0	1.79176	6.46614			13.7551	13.7712	6.96124	13.7522				11.1042	1	11.1043		12.1895	9.4397	12.1802
852148	2014	1361	330902							122.118	30.1387		10.3299	10.3299	6.96697		1	2.70805	5.35659			13.8859	13.9364	0.781993	13.9089						7.34407		10.5426	9.99971	10.639
828314	2014	3691	320481							119.508	31.3617		8.81119	8.81119	10.1389		0	1.60944				13.6931	13.7607	6.60925	13.6468		1.79176		5.0876	0.0241251	8.81225		10.7683	8.89796	10.8033
101277	2014	2613	620421							104.168	36.5413		11.7548	11.7548	9.72011		0	2.77259	3.09104		0.00168995	14.0363	14.0428	1.08252	14.0573			0.00325009	7.50219	0.12388	9.59069		12.3696	11.1751	12.3142
116207	2014	1351	431223							110.157	27.9297		11.7694	11.7694	9.9811	3.61092	0	1.79176				13.6528	13.6587	2.667	13.7268		1.94591				8.58653		11.8615		12.0642
101294	2014	2669	620721							100.12	38.6464		12.2458	10.4678	10.7991	8.48962	0	3.09104	5.59471			14.1661	14.2974	0.717971	14.2319						10.279		10.3377	8.55949	10.5808
327223	2014	3050	440605							113.007	23.0992		9.85474	9.85474	8.53778	8.79891	0	3.8712	3.93183			13.9723	13.9769	0.1104	13.9802		2.30259		3.13549	0.0579345	5.98645		8.04012	6.88755	7.77905
793964	2014	3731	331022							121.596	29.113		11.1415	10.8994	11.0616		0	1.38629	6.49979			13.8239	13.8772	3.61055	13.833						10.8383		11.1632	9.94405	11.2492
901588	2014	3923	320506							120.546	31.2628		9.21098	9.21098	9.0682	9.65419	0	2.48491	5.11199			13.7565	13.8204	0.719718	13.7516					-0.321605	8.97132		10.0942	8.32142	10.2584
85203	2014	2319	330424							120.765	30.5468		10.062	10.062	10.1918	5.6058	0	2.56495		6.96508		13.7941	13.8466	0.461744	13.7918				4.8752	0.0120393	9.29487		7.95997	6.89871	7.76811
829479	2014	1771	320684							121.455	32.1051		10.9265	10.9265	7.16935	5.73657	1	1.60944	4.93447			13.746	13.76	29.3	13.6941				7.62608	1	7.62657		10.8491	4.35671	10.9757
267307	2014	1923	320921							119.841	34.4233		12.1684	10.9523	11.8401	9.87622	1	3.4012	7.19594			13.4319	13.6746	1.87789	13.166				8.58784	0.122944	10.6839		12.2865	10.4622	12.4924
734169	2014	4141	370902							117.203	36.1638		9.6338	9.6338	11.6302	10.8474	0	3.66356	4.65396			13.5964	13.6535	1.43209	13.5103		2.48491				11.5768		10.9518	9.50547	11.3953
783940	2014	3340	321181							119.755	31.9003		10.1312	10.1312	11.2983	8.32191	1	2.94444	4.34381			13.6645	13.7256	0.0452576	13.6284		0		8.54869	1	8.54889		12.2367	10.3197	12.5016
698950	2014	1390	120116							117.343	38.6238		10.9955	10.9955	7.24779		1	2.99573	1.09861			13.7712	13.794	12.8655	13.6973				8.9717	0.18141	10.6787		9.78346	8.83942	9.69456
899831	2014	3020	440512							116.688	23.3011		11.7356	11.7356	10.221	9.67458	0	2.3979	6.26149	3.2581		13.8417	13.9015	1.08231	13.7772				10.1127	1	10.1128		12.1287	9.12074	12.1048
831770	2014	3412	370503							118.536	37.8542		12.0711	10.9556			0	1.60944	4.8752			13.5621	13.7821		13.5016		2.56495				9.839		11.1837	8.90109	11.0812
101373	2014	3230	440310							114.364	22.7131		10.2647	10.2647	5.4161	3.09104	1	2.19722	4.43082			13.9552	13.9986	5.68701	13.948				5.9135	0.128072	7.96901		10.2534	8.75763	10.1159
101729	2014	2770	320681							121.653	31.8101		11.0723	11.0723	9.14729	4.57471	0	1.79176	5.96871		0.0902671	13.7631	13.7859	3.76169	13.7647			0.135646		-0.30009	9.65072		11.4296	7.81682	11.4971
105228	2014	3339	420527							110.613	30.962		10.2405	10.2405	10.5218	9.08908	1	3.21888	4.36945	5.89715		13.6799	13.6862	0.369701	13.6978				9.4547	1	9.45478		11.3945	7.96276	11.5189
853094	2014	3340	330382							121.044	28.2942		9.16234	9.16234	9.46761	8.21284	1	2.70805	5.11199			13.8751	13.9187	0.647297	13.8969						8.78905		10.8615	9.4525	11.1793
31941	2014	1742	320509							120.645	30.9295		10.0135	9.93512	6.52356		0	1.60944	4.14313			13.7594	13.8422	3.70284	13.7778				8.00737	1	8.0077		10.1943	7.79975	9.88186
196683	2014	3090	310117							121.315	30.9425		10.5559	10.5559	7.48324		0	3.85015	4.78749			13.7804	13.8632	0.693348	13.7903					-0.0661976	8.04815		9.0342	9.0193	8.97992
765103	2014	3523	371502							116.042	36.4764		11.4085	11.4085	8.52853		0	1.09861	3.89182			13.4956	13.5917	80	13.4517		0.693147				6.86797		10.9663	5.12396	11.1525
794816	2014	4414	320681							121.775	31.9821		11.3521	11.3521	13.5471	13.2636	0	1.94591	4.04305			13.7395	13.7564	1.07405	13.7335				9.08182	0.0341503	12.4588		11.0873	0	11.4788
896761	2014	610	610881							110.339	38.8672		11.1774	11.1774	10.4486	8.22121	0	2.70805	4.35671			13.9162	13.9401	3.48476	13.7072						10.6086		10.3214	7.79852	10.6848
333611	2014	3465	420506							111.143	31.3062		10.8879	10.8879	8.96623	6.88857	0	3.04452	4.2485			13.5947	13.616	0	13.6422						0		9.4989	7.55381	9.57942
785228	2014	2651	110108							116.33	39.9714		8.64711	8.3501	9.16052	9.67193	0	2.48491	4.8828			13.9268	13.9421	3.54814	13.8747				10.177	0.617662	10.6589		10.9654	9.95166	11.0158
622873	2014	3132	440605							113.002	23.0371		9.40458	9.40458	8.77261	8.44269	0	2.48491	5.5835			13.9835	13.9883	4.79825	13.9863				10.2983	1	10.2983		11.6713	9.90554	11.7678
12687	2014	3761	510107							104.019	30.6286		10.8831	10.8831	11.8938		0	3.78419	4.65396			14.0598	14.0516	1.31571	14.127						12.472		12.6557	12.5445	12.9589
1263	2014	3742	320583							120.931	31.453		10.1852	10.1852	8.37609		0	2.07944	5.31321		0.0914786	13.7562	13.814	2.58799	13.7267		3.43399	0.0545829	8.51719	1	8.51739		10.4287	8.82527	10.6699
111749	2014	1331	371122							118.811	35.5475		11.2245	11.2245	11.8961	10.5517	0	1.94591	4.48864			13.5958	13.617	2.59818	13.2208						9.76279		13.7065	10.9378	13.6482
720736	2014	610	141028							110.732	36.1714		11.8422	11.3632	9.72979		0	7.57199	6.22654			13.6407	13.7331	1.6786	13.6662					-0.0812881	9.34932		8.50714	8.08302	9.06531
839685	2014	1363	330922							122.447	30.7278		11.2655	11.2655	8.54617	9.27482	0	2.77259	5.39363			13.8304	13.8935	0.150647	13.828						7.54908		10.4859	9.66097	10.5963
14515	2014	3514	320681							121.653	31.8101		11.0723	11.0723	14.2811	14.831	1	1.60944	6.45205			13.7631	13.7859	3.25663	13.7647					-0.151408	13.8782		14.919	12.9228	15.2749
919939	2014	3411	371702							115.414	35.2536		11.5972	11.5972	10.4602	10.2223	0	2.3979	4.61512			13.3314	13.4809	29.3858	13.2574		2.48491				11.2306		12.1336	8.40043	12.2185
993858	2014	2664	320509							120.605	30.8894		9.8089	9.68944	13.0502	11.9063	1	2.07944	6.82546			13.7661	13.844	1.24868	13.7866		1.79176			-0.0782208	11.9668		12.2007	11.7118	12.3618
7071	2014	3443	320681							121.653	31.8101		11.0723	11.0723	9.8816		0	2.07944	5.83481			13.7631	13.7859	4.58898	13.7647				6.80128	0.0469231	9.86058		11.9134	8.2388	11.9311
944430	2014	3316	140829							111.282	34.8341		11.1159	11.1159	13.1512	11.4446	0	2.30259	4.47734			13.607	13.6465	0.808854	13.5908						11.5299		13.2844	11.3732	13.506
53687	2014	2330	440784							112.939	22.7922		9.67687	9.67687	11.3092	11.9271	1	2.48491		2.07944		13.9995	14.0037	0.267547	13.9981		0		9.94554	1	9.94559		10.2723	10.3161	10.294
839657	2014	3751	310107							122.288	30.0632		9.40951	9.40951	11.3564		0	2.77259				13.9125	13.9637	5.56874	13.9391						11.0774		11.623	11.2054	11.7887
18053	2014	3911	320412							119.946	31.6679		9.83293	8.45401	11.1524	10.4841	1	2.30259	4.21951	7.50274		13.6793	13.7669	0.431319	13.6723		1.79176		10.2116	0.195433	11.8441		12.3288	11.5355	12.2073
76899	2014	2452	320281							120.49	31.8523		10.29	10.29	8.36985		0	1.38629				13.7104	13.7536	10.3168	13.6672		1.79176		8.74066	1	8.74082		10.0964	9.01785	10.0682
772268	2014	3521	320681							121.669	31.8363		11.1201	11.1201	8.8764	5.86363	1	2.83321	5.37528			13.7599	13.7803	3.31809	13.7596				7.31986	0.156493	9.17471		10.5022	8.7653	10.5758
729595	2014	3623	330381							120.669	27.7448		11.2835	11.2835	9.83344		1	2.89037	3.21888	2.48491		13.8055	13.8638	0.349747	13.844		1.09861				8.71522		10.5175	5.04986	10.6354
1003269	2014	3312	371302							118.432	35.2314		10.9189	10.9189			0	2.07944	4.98361			13.5726	13.595		13.2425						12.3479		14.2848	10.0987	14.0593
31797	2014	3582	320681							121.653	31.8101		11.0723	11.0723	7.99968	8.49597	1	2.56495	5.44674			13.7631	13.7859	5.60854	13.7647				8.46126	1	8.46147		10.7637	7.16704	10.5077
68015	2014	3090	441900							114.082	22.7788		8.63097	8.63097	10.162	5.743	0	2.30259	3.29584			13.9837	14.0116	2.23378	13.9699		2.3979			-0.0946858	10.3119		11.5855	10.2433	11.8847
956940	2014	2665	330784							120.04	28.8689		10.626	9.99401	10.7316		0	2.30259	5.31321			13.7395	13.8123	0.265002	13.7728						8.64242		12.6269	11.1027	12.8814
764863	2014	3121	510722							104.997	31.2097		11.1162	11.1162	10.3878	4.96284	0	1.09861	2.19722			13.987	13.9811	9.11304	13.978						7.64826		11.1554		11.4283
713761	2014	2829	330603							120.516	30.1521		9.82711	9.82711	10.5102		0	1.94591	4.26268			13.7811	13.8472	16.6831	13.823						9.46475		9.66091	5.38907	9.93731
103515	2014	2520	610881							110.42	39.0623		11.0354	11.0354	7.38709	5.91889	0	2.30259	5.35659			13.9326	13.962	2.01564	13.7344						7.63192		10.0352	7.48997	10.1166
50504	2014	3761	140525							112.974	35.453		10.2916	10.2916	11.4432		0	3.61092				13.6053	13.6417	1.21512	13.6359		1.60944				11.5223		10.9047	10.8476	11.689
739379	2014	3312	420625							111.578	32.2919		10.8509	10.8509	12.3476		0	3.3673	4.86753			13.5559	13.5739	0.174119	13.4492		1.60944				9.28721		14.7085	12.673	14.8566
116405	2014	2311	211421							119.864	40.0201		12.18	8.85376		7.63337	0	2.30259				13.7851	13.9887		13.7282				8.60135	1	8.60153		10.3737	7.16317	10.6143
75021	2014	3121	320681							121.697	31.8433		11.1403	11.1403	9.38798		0	1.79176				13.7601	13.7794	0.314316	13.7586						7.62315		11.5302	4.81218	11.7569
606823	2014	4412	513223							103.58	31.8804		11.4002	11.4002	12.1417	11.4805	0	1.60944	5.03044			14.0575	14.0553	3.64749	14.114						11.5953		9.34513	6.31355	10.0472
876348	2014	3316	610525							109.942	35.1639		11.2261	11.2261	12.9597	12.623	0	2.56495	4.89784			13.7108	13.7236	0.868658	13.7484					-0.0392675	11.4607		12.7156	10.9004	12.916
504196	2014	2688	330302							120.588	28.0464		10.9652	10.9652	8.60355		0	3.13549	4.35671			13.8163	13.8614	4.85377	13.8423				8.58373	1	8.58392		9.84538	8.09255	9.91941
528391	2014	3340	341881							119.031	30.6647		11.1996	11.1996	9.75354		0	1.38629	3.3322			13.6163	13.6945	17.7203	13.6608				9.26379	0.478543	10.0008		11.5439	8.96111	11.5279
517958	2014	2662	320800							119.011	33.3743		11.6412	9.96377		6.45047	0	1.09861	5.03695			13.4504	13.6288		13.4252					-0.0100921	8.63923		9.92867		10.1638
17081	2014	931	445303							112.011	23.0563		11.519	10.7734	6.71538	5.62762	0	1.79176	3.2581			13.9384	13.9921	0.14778	13.9431						9.40936		12.9443	7.64108	12.9643
945888	2014	2613	640302							106.151	37.7807		11.4486	11.0987	9.26814	9.61494	0	2.30259	5.25227			14.0204	14.0616	1.86186	14.0108						7.9047		10.3704		10.0524
76415	2014	3579	321283							120.053	32.1916		10.6156	10.6156	12.9775	8.44096	1	3.46574	2.89037	5.98394		13.6635	13.6934	0.109219	13.6578		4.11087		10.7795	1	10.7795		13.9233	12.4314	14.1713
123058	2014	2319	371622							117.752	37.703		11.7921	11.7362	9.01894		0	1.38629				13.6181	13.6611	1.02026	13.4477						7.60837		10.3462	7.19594	10.51
104167	2014	3140	350122							119.714	26.429		11.4084	10.9317	9.8089	6.25958	0	1.94591	5.95324		0.0141627	13.8339	13.9319	4.99112	13.73		1.79176	0.0202906	10.182	1	10.182		12.2624	9.72448	12.3507
965921	2014	3444	320681							121.675	31.8409		11.1292	11.1292	8.10107		0	2.19722	5.84064			13.7594	13.7794	2.58284	13.7587		2.89037		8.02976	1	8.03008		10.4269	8.73536	10.543
662092	2014	3030	440306							113.85	22.7776		10.1156	10.1156	7.52994	4.94876	0	3.09104	4.69135			13.9779	13.9903	1.28009	13.9797				4.07754	0.106691	6.31716		6.3315	5.42935	6.4151
317092	2014	3755	330206							121.937	29.8905		10.7429	10.5417	8.35185		0	3.04452	3.97029			13.8685	13.9142	1.27145	13.8846				4.97673	0.0670055	7.68018		8.12947	5.95842
1060422	2014	1362	320681							121.652	31.8155		11.0811	11.0811	8.18172	8.04879	1	2.3979	6.0845			13.7623	13.7847	1.59639	13.7637					-0.0479373	8.37563		10.1363	9.8164	10.2175
819704	2014	3311	320681							121.833	31.8956		11.2731	11.2731	8.5591		0	1.60944	6.12249			13.7555	13.7716	1.78731	13.7531				8.61631	1	8.6165		12.1402	9.73009	12.1401
152335	2014	3669	610722							107.176	33.2372		11.9191	11.6045	3.63759		0	1.38629	5.57973			13.7657	13.8145	642.1	13.6889						8.76748		10.4028	7.91169	10.8582
736934	2014	3642	370682							120.665	36.9672		11.1349	11.1349	9.72735		0	2.89037	6.29157			13.7426	13.7691	1.18648	13.536		1.38629			-0.147841	9.35712		10.7771	9.16806	10.8738
5144	2014	2929	310151							121.842	31.5399		10.712	10.712	7.30854	7.02198	0		3.04452		0	13.8084	13.8368		13.8019			0			6.20051		9.60461	5.36598	9.62271
105926	2014	1810	330603							120.474	29.9661		9.38522	9.38522	9.30629	6.35957	0	2.83321	4.82831		0.0104157	13.7838	13.8531	1.29458	13.8201			0.142949			8.80897		9.79579	8.81981	9.97016
50427	2014	1810	140902							112.728	38.3578		11.5336	11.4474	9.28415		0	2.77259	4.39445			13.7798	13.8089	3.64171	13.7681						9.25531		9.78352	9.10964	10.1337
744429	2014	4020	510802							105.794	32.4158		11.4577	10.3042			0	3.8712	4.44265			13.9257	13.9718		13.8836								10.3956	9.15999	10.9323
352591	2014	4310	330522							119.865	30.7956		11.0155	10.9244	10.189	6.56667	0	1.60944	5.3033			13.6806	13.7639	96.9358	13.7099		3.49651				11.5094		11.854	12.0334	11.819
1014101	2014	3572	110105							116.504	39.9813		9.12173	9.12173	6.58617	4.78749	1	2.56495				13.9277	13.9354	1.63464	13.8713				7.16472	1	7.16549		10.7288	7.07412	10.7215
103713	2014	1494	350122							119.535	26.2241		11.5658	10.229	12.2139	12.6071	1	2.48491			1.48834e-05	13.8241	13.9637	2.04465	13.7367			-0.000378263	6.66185	0.00935619	11.3336		12.2266	10.4811	12.457
885092	2014	3924	440112							113.552	23.1363		10.1615	10.1615	4.67283	7.92443	0	2.48491	4.44265			13.9607	13.9642	10.3828	13.9726		1.60944		6.92461	0.0866048	9.3711		7.37275	4.57471	11.015
49091	2014	4411	370829							116.29	35.3637		11.1437	11.1437	10.4518	7.36897	0	2.19722				13.401	13.5258	1.14664	13.3496		2.48491				10.052		10.1816	9.09986	9.93494
84477	2014	1320	370103							116.894	36.5808		9.60688	9.60688			0	2.19722				13.622	13.6805		13.5231						6.30262		9.82482		10.248
778	2014	2665	140227							113.45	39.9893		10.3012	10.3012	11.0186	8.9588	1	2.19722	6.04263			13.9586	13.958	1.34042	13.9536						10.8208		11.9057	10.9457	12.1418
506640	2014	1514	330603							120.538	30.1092		9.49873	9.49873	8.50714	2.77259	0	4.06044	3.8712			13.7875	13.8538	1.06936	13.8248				1.38629	0.0036036	7.01302		7.28688	7.41698	7.53423
891192	2014	3351	120113							117.234	39.2324		9.17567	9.17567	7.44015		1	2.48491	5.39816			13.8662	13.8924	23.9211	13.8024				7.50549	1	7.50604		10.6074	8.45956	10.6526
487733	2014	1774	330603							120.656	30.1962		10.0383	10.0383	11.9835	11.0379	1	3.89182	6.14419			13.7879	13.8521	0.0204162	13.8094				4.27667	0.174334	6.02587		11.6657	8.47178	11.8197
351114	2014	4013	610424							108.365	34.5087		10.658	10.658	8.70251	7.92407	0	3.80666	6.13988			13.8166	13.8174	0.841458	13.7768					-0.0861169	7.55852		7.94556	8.05579	8.16309
913083	2014	2110	110112							116.667	39.7013		10.3025	10.3025	5.45532		0	2.3979	5.20949			13.8863	13.8961	2.04859	13.8272					-0.317104	6.68711		10.1277	5.17615	10.1796
800826	2014	3739	320681							121.714	31.7249		10.9483	10.9483	7.00579		0	1.94591	5.53733			13.7784	13.8032	32.5351	13.778				6.39024	0.16069	8.21879		9.27893	6.47543	8.77385
49667	2014	4123	371201							117.741	36.1859		10.9814	10.9814	8.80523		0	1.60944	5.05625			13.5414	13.6154	18.3049	13.5067						8.70035		9.66928	8.32118	10.2038
754877	2014	2651	320684							121.468	32.1082		10.9486	10.9486	10.4058	6.30079	0	1.38629	5.92693			13.7454	13.7595	1.59656	13.694		1.38629		8.64171	1	8.64189		12.885	9.227	12.8538
723420	2014	2679	310112							121.369	31.1417		9.7682	9.7682	7.688	4.85203	1	3.3322	1.60944			13.8024	13.8703	0.865355	13.794				5.36129	0.0417402	8.53778		10.2917	9.32599	10.5146
942220	2014	3615	520181							106.419	26.57		11.1998	10.5351	7.29574	9.169	0	2.30259				13.9478	13.989	5.15445	14.0962						9.37713		11.3517	10.4589	11.3335
27878	2014	2614	320681							121.653	31.8101		11.0723	11.0723	10.0411		0	2.07944	6.19441			13.7631	13.7859	2.82285	13.7647				10.2855	1	10.2855		12.4794	9.74467	12.2694
795965	2014	3340	440205							113.504	24.6848		10.7003	10.7003	10.6012	7.57096	0	1.94591	5.22575			13.7943	13.825	3.70311	13.6935					-0.140312	10.2853		13.0722	10.851	13.1951
314022	2014	1711	330483							120.357	30.5032		10.3442	10.3442	8.17639	6.39693	0	2.3979	5.0876			13.7498	13.8207	0.745145	13.7882						8.50734		10.0413	8.63248	10.1148
86106	2014	3351	330483							120.46	30.6264		9.59367	9.59367	8.1274	6.96885	0	1.79176	5.14166			13.7733	13.84	3.80866	13.7946						8.11522		10.3221	7.74066	10.4124
999656	2014	3411	320681							121.677	31.8572		11.1554	11.1554	7.86596		0	2.07944	3.66356			13.7569	13.776	6.23364	13.7552				7.88908	1	7.88946		10.311	6.53669	10.439
24461	2014	4043	110113							116.707	40.097		10.2555	10.2555	11.6002	12.0752	0	2.77259	4.99043			13.9196	13.9301	7.17181	13.8583				9.07943	0.0636883	11.8332		9.54374	5.87493	10.3269
48619	2014	3972	370114							117.432	36.6952		10.5101	10.5101	9.14153	7.34019	0	1.60944	5.33272			13.6316	13.6762	48.6605	13.5024						10.6453		10.1521	7.42058	10.1111
40795	2014	1924	350212							118.086	24.6943		10.2077	10.2077	6.95081	7.79317	1	2.07944	5.24175		0.0167625	13.9463	13.9563	0.814958	13.9903			0.625			7.14283		10.1918	7.01661	10.1474
790739	2014	3735	320681							121.836	31.8833		11.2589	11.2589	8.68761		0	1.94591	6.58479			13.7572	13.7736	5.78387	13.7558					-0.14142	8.84779		12.0162	8.24433	11.8962
904834	2014	3147	330803							118.959	28.9714		10.9611	10.9611	9.14644	6.39359	0	2.48491				13.6445	13.7075	3.41401	13.64				6.93731	0.100165	9.23834		9.93222	8.68677	10.0142
530037	2014	1810	440514							116.34	23.2733		11.7293	11.7293	8.65067	3.71357	1	1.94591	3.04452			13.8138	13.9058	8.58355	13.71				9.18071	1	9.18081		9.78205	4.7362	10.0667
946632	2014	3819	320681							121.584	32.0199		11.1131	11.1131	9.46978	8.97576	0	2.30259	6.23441			13.7444	13.7596	1.16718	13.7199				9.02413	1	9.02425		13.7195	10.9391	13.6757
31792	2014	2631	320681							121.697	31.8158		11.0968	11.0968	9.07818		0	2.3979	5.24175			13.7645	13.7852	4.93738	13.7646				9.90872	1	9.90877		12.0815	9.29588	11.7399
618384	2014	3651	140702							112.69	37.6931		11.5877	11.1507	9.30155	7.66011	1	2.70805	4.00733			13.7184	13.7851	1.37619	13.6555		2.63906				8.30845		10.1283	4.91265	10.449
403225	2014	3543	320681							121.859	31.7097		11.0281	11.0281		8.03657	0	2.07944	3.04452			13.786	13.8074		13.7872						7.06305		9.63672		9.76755
777648	2014	1512	420281							114.978	30.122		11.1899	11.1899	10.28	8.40425	0	7.58121	6.59987			13.3658	13.417	1.90915	13.3625		3.04452		9.84422	1	9.84427		11.4136	10.1677	11.7878
866403	2014	3443	320681							121.695	31.8723		11.184	11.184	11.7618	11.0439	0	2.56495	6.61473	8.00236		13.7544	13.7733	3.35278	13.7522		4.26268		11.5985	0.523697	12.2453		12.701	12.276	13.2333
75688	2014	3050	320509							120.517	30.8049		8.69133	8.69133	11.011		0	2.30259				13.7833	13.8517	1.72843	13.7957					-0.0692645	10.6172		11.1331	10.8481	10.9235
1031440	2014	1830	320623							121.368	32.269		10.9004	10.9004	7.77402		1	1.09861	5.16479			13.7364	13.7536	18.5518	13.6491				9.44999	1	9.45007		10.0292	8.92106	10.1111
105922	2014	3651	330603							120.533	30.1369		9.70403	9.70403	5.2575		1	2.30259	5.10595			13.7845	13.8503	5.64671	13.8231						7.94803		10.1195	7.96936	9.83059
803991	2014	3351	350981							119.748	26.7695		10.9796	10.9796	14.4486	14.7239	0	1.79176	4.91998			13.838	13.9085	3.7523	13.7193		3.29584				12.9001		15.3003	13.9353	15.724
849447	2014	913	650502							94.5857	42.2617		12.9238	12.3937	12.2576	13.3616	0	2.70805	4.95583			14.3928	14.4806	7.36614	14.4387						13.3145		11.1755	10.5985	11.5961
72412	2014	1942	330421							120.958	30.7908		9.84517	9.83767	9.38025		1	2.3979	5.35659			13.792	13.8682	1.8716	13.791						9.28887		9.90229	6.97167	10.0772
923361	2014	2239	320922							119.839	33.9793		11.914	11.3046	8.91395		0	2.3979	4.33073			13.4757	13.6191	2.05188	13.2986		1.38629		3.66356	0.00730474	8.58298		10.2225	7.05618	10.1574
119151	2014	2661	500230							107.756	29.9283		10.9082	10.9082	12.6099	8.98168	0	2.07944	5.3033			13.7932	13.7913	5.34475	13.7697		1.60944				13.5407		10.7196	8.99243	10.6689
997524	2014	3421	330702							119.581	29.0651		11.1948	11.1394	9.41898	7.35756	0	1.38629	4.77912			13.6654	13.7197	1.39351	13.697				8.72956	1	8.72972		9.84898	7.34084	10.0787
5663	2014	1810	310120							121.397	30.9135		10.4806	10.4806	7.94768	5.31812	0	2.48491	5.30827			13.7887	13.8727	0.463576	13.7997				7.13887	1	7.13966		9.66409	8.21906	9.86833
88576	2014	3230	370304							117.863	36.4935		11.2018	10.9985	9.85666		0	2.3979	3.09104			13.5556	13.6504	3.11802	13.4833						8.95777		10.0319	6.73578	10.1577
111822	2014	3544	370683							119.953	37.2628		10.9687	10.9687	9.6146		1	2.3979	5.27811		0.00800961	13.7101	13.767	0.21794	13.5589		1.38629	0.0703812			6.51323		9.91458	7.79111	10.1548
31810	2014	3879	320681							121.653	31.8101		11.0723	11.0723	8.99094	7.73805	0	2.63906	5.80212			13.7631	13.7859	0.74862	13.7647				8.89878	1	8.89891		11.6946	8.71834	12.1289
948133	2014	3642	230506							121.346	31.4911		10.3495	10.3495	8.03593	8.33303	0	2.30259				13.7849	13.8281	1.2845	13.7673						7.0992		10.5808	9.16136	10.6226
30484	2014	3611	110101							116.449	39.9483		8.47089	8.47089	3.09104	7.71557	0	2.19722	5.56452			13.9295	13.9371	21.5873	13.8726					-0.154412	7.90875		10.7611	10.9952	10.8103
995524	2014	3514	320681							121.78	31.7055		10.9572	10.9572	11.6995	12.488	0	2.07944	6.78897			13.784	13.8069	5.61993	13.7838		2.99573			-0.151832	12.5149		14.0445	11.6591	14.3097
802556	2014	3761	520303							106.952	27.724		11.661	11.6424	8.7529	7.56424	0	1.79176	4.84419			13.8243	13.8347	2.1129	13.8964		3.49651				9.12587		9.29054	8.98168	10.2243
784570	2014	3169	310115							121.478	31.1447		9.31292	9.31292	7.89506	6.24998	0	2.77259	4.33073			13.8152	13.8825	1.00381	13.8052				8.05959	1	8.05991		10.308	8.95001	10.4249
277248	2014	2110	110105							116.572	39.9027		9.49903	9.49903	7.31455	7.53423	1	3.17805	5.16479			13.9189	13.9242	0.769362	13.8618					-0.0203991	7.72135		8.7185	8.59545	8.72339
48483	2014	3961	371321							118.531	35.5369		10.8116	10.8116	7.61678		0	2.19722	3.68888			13.5999	13.6278	10.5029	13.2615						7.49387		11.3947	7.43071	11.6225
406260	2014	1511	320281							120.502	31.8261		10.1847	10.1847	10.625		0	3.58352	6.29711			13.7141	13.7591	1.52301	13.6673					-0.244539	8.86092		10.7157	9.90159	10.6948
857766	2014	3317	140823							111.359	35.4898		11.3189	11.3189	13.0192	9.64271	1	2.63906	5.0626			13.6152	13.6515	0.824761	13.5825		2.63906				12.3293		13.6803	11.9949	13.986
27972	2014	1711	320681							121.653	31.8101		11.0723	11.0723	7.92985		0	2.83321	5.71703			13.7631	13.7859	0.368972	13.7647				7.49443	1	7.49499		11.9782	9.29238	11.5378
907732	2014	3011	330902							121.977	30.112		10.6505	10.6505	9.58953	11.9474	0	2.3979	4.39445			13.8681	13.9152	7.20865	13.8883						10.1133		11.6003	10.2503	11.6018
806373	2014	3499	120113							117.029	39.2494		9.81985	9.81985	5.39363		0	1.79176	4.95583			13.8568	13.8778	141.563	13.796				9.21543	1	9.21553		11.7693	7.58528	11.9965
98485	2014	3512	370786							119.344	37.0056		11.6862	11.3253	5.39363	8.24223	0	2.56495	1.79176			13.5923	13.6986	72.5882	13.4594						8.72762		9.87761	7.08255	9.95693
783847	2014	3691	320282							119.857	31.512		10.1193	10.041	10.0233	9.63142	1	2.89037	4.85981			13.675	13.7457	11.3083	13.68				11.6242	1	11.6242		10.3112	8.85723	10.578
856341	2014	1742	320509							120.604	30.9876		10.031	9.89641	10.0078		0	2.63906	5.40717			13.7527	13.8376	0.285263	13.7715				8.58129	1	8.58148		10.9154	7.90949	10.8802
804176	2014	2436	320681							121.659	31.819		11.0888	11.0888	8.16394	2.19722	1	1.79176	5.49306			13.7621	13.784	6.37998	13.7631				8.68727	1	8.68744		11.8324	7.66388	11.9494
104249	2014	3940	350823							116.74	25.2152		11.1072	9.14475	11.3285	7.83439	1	2.56495	2.99573		0.00012987	13.8003	13.8779	1.45173	13.752			-0.000521487			11.7711		10.987	9.38253	10.947
785851	2014	3351	371122							118.839	35.6683		11.2664	11.2664	8.76171	6.76504	0	1.38629	2.77259			13.6009	13.6176	0.677745	13.2405						8.01268		12.7554	7.40062	12.9847
608338	2014	3420	370281							120.184	36.343		10.6737	10.6737	7.91644	8.49719	0	2.77259	5.33754			13.7263	13.7483	0.502939	13.3502				6.94505	0.758218	7.22257		9.18204	8.74528	9.59879
103867	2014	1320	350921							120.03	26.9015		10.2701	10.2701	8.35255	0.693147	0	2.77259	4.15888		0.00700837	13.8745	13.9397	1.05139	13.7369			0.103925			9.48623		11.3325		11.4211
810311	2014	2110	410122							113.881	34.7462		10.6755	10.6755	9.40845		0	1.79176	5.01728			13.4904	13.5411	0.2646	13.4362						6.94119		12.0154	7.59438	12.2725
683176	2014	1810	320681							121.653	31.8101		11.0723	11.0723		6.47851	0	2.70805	3.58352			13.7631	13.7859		13.7647						6.72982		9.27772		9.12685
88784	2014	3139	340602							116.898	33.9879		11.5246	10.5276	9.1474		0	2.07944	2.30259			13.3182	13.4656	46.2154	13.1664					-0.116511	8.00803		11.5257	8.10046	11.6429
200998	2014	3383	320602							120.887	32.0717		8.67754	8.67754	9.45234		0	3.58352	6.3699			13.7637	13.7845	1.71301	13.6726					-0.00355911	10.2026		10.44	9.16272	10.7332
871707	2014	1810	350582							118.472	24.6571		10.4907	10.4907	8.46062		0	2.48491	5.33754			13.9609	13.9721	4.7458	13.9806						8.97677		9.82747	7.81238	9.82914
839368	2014	3340	330702							119.555	29.1177		11.1296	11.1296	9.9328	7.64635	0	2.77259	4.78749			13.6686	13.7185	1.92928	13.7019				9.34172	1	9.34181		13.0464	8.90896	12.9679
115546	2014	2021	371325							118.116	35.257		10.505	10.505			0	2.07944	5.32788			13.5653	13.603		13.3051								11.6464	6.59441	11.8469
962843	2014	3121	500116							106.467	29.3231		11.1672	11.1672	9.91852		0	2.19722	4.36945			13.8847	13.8793	1.21087	13.979						9.98405		12.0285	10.3978	12.111
762862	2014	810	130227							118.515	40.1322		11.5769	11.1618	7.01031	6.75693	0	2.19722	4.43082			13.851	13.9161	0.0662565	13.7667						6.68211		11.0459	8.99838	11.0592
879391	2014	3340	330784							120.209	29.0324		9.71852	9.71852	9.35062		0	1.60944	4.89784			13.77	13.8175	0.912357	13.8158						8.18368		11.4287	7.65634	11.581
961694	2014	3316	370303							118.113	36.7563		11.4912	10.4463	8.66095		0	2.19722	2.30259			13.56	13.71	2.10249	13.4847		1.09861				7.69439		13.2689	8.68118	13.4227
730627	2014	3169	330521							120.151	30.5172		10.2469	10.2469	9.24194		0	3.4012	4.40672			13.7433	13.8069	0.384219	13.7801						8.28147		9.53112	8.23483	9.90887
116214	2014	3579	210381							122.797	41.0983		11.6148	10.2604		8.41317	0	1.60944	4.27667			14.063	14.1317		13.9666			0.0195176	11.1318	1	11.1318		11.607	7.3696	12.0834
737714	2014	4411	410323							112.072	34.7504		10.125	10.125	16.4282	15.7753	1	2.83321	3.97029	9.55407		13.604	13.6473	0.0658549	13.6189						12.8944		17.0042	14.3919	17.0315
497627	2014	3230	440981							110.873	21.8231		12.4276	11.5572	11.1247		0	0.693147	5.42053			13.9417	14.069	21.0699	13.949					-0.016351	11.2135		11.6419	8.83826	12.1154
305162	2014	3441	130108							114.678	38.0398		11.1866	11.1866	11.1862	10.1676	1	3.13549	5.67675			13.7182	13.7532	3.16021	13.6057		2.19722		11.9521	0.77571	12.2061		11.0319	12.4603	10.8512
993950	2014	3121	320205							120.599	31.541		9.63524	9.63524	8.25894	5.6204	0	2.07944	4.06044			13.739	13.7998	3.8111	13.71					-0.0371996	9.21314		10.1077	8.80882	10.2326
115980	2014	2614	320582							120.639	31.7523		9.41813	9.41813	12.4064	9.46738	1	2.83321	4.95583			13.7368	13.7879	0.610514	13.6781				9.04169	0.103372	11.3111		12.4284	10.4122	12.5861
578693	2014	1499	341822							119.428	31.0165		10.4452	10.4452	8.54733		0	2.99573	3.93183			13.6755	13.7404	2.95319	13.6503				5.86647	0.088805	8.28803		8.39412	6.48004	8.73986
345324	2014	3751	210203							121.642	38.9344		8.88171	8.88171		9.52676	1	3.04452	5.53339	2.56495		13.9476	13.9695		13.8352						8.51679		12.2453		12.3189
115950	2014	931	150421							120.228	44.5348		12.9156	12.3255	13.4447	13.1232	0	1.94591	4.90527			14.0056	14.1502	9.21073	13.9094						12.7995		12.3488	11.5523	12.4261
27748	2014	4025	320681							121.653	31.8101		11.0723	11.0723	9.34242		0	1.79176	6.20051			13.7631	13.7859	2.87073	13.7647				10.3504	1	10.3504		12.1857	7.85632	12.4933
115872	2014	3332	360782							114.671	25.8136		11.5676	11.5676	8.81269		0	1.79176	2.48491			13.6064	13.6635	17.0144	13.6845						9.55676		12.1213	10.8679	12.3801
857703	2014	3319	610928							109.443	33.1017		11.7869	11.597	10.132	8.11343	0	2.3979	5.14749			13.6024	13.6418	2.01373e-05	13.64						0.693147		11.4578	9.74619	12.4703
978059	2014	1361	330922							122.447	30.7278		11.2655	11.2655	8.36404	4.61512	1	2.19722	5.0626			13.8304	13.8935	2.26654	13.828						8.1496		10.1004	7.58376	9.9601
115849	2014	3331	360704							115.026	25.8694		11.7171	11.5078	10.9649		1	2.07944	5.17048			13.5904	13.6685	4.30452	13.6824		0				10.9345		13.3684	10.6097	13.4243
58810	2014	3199	320321							116.707	34.7152		11.4823	11.0408	10.258	6.10256	0	2.77259	5.64191			13.3214	13.494	0.564417	13.2746				8.70566	1	8.70583		12.8443	8.45255	12.9762
879021	2014	3411	321182							119.81	32.266		10.518	10.518	9.66371		0	2.56495	5.27811			13.6523	13.6771	26.6192	13.6492		2.19722		11.0952	1	11.0952		9.94449	7.42893	10.1652
126593	2014	3111	630123							101.213	36.7079		10.5996	10.5996	9.37653	8.27843	0	2.63906				14.1956	14.2163	0.21296	13.9821						7.55852		9.80527	9.07337	9.95008
391512	2014	2631	120116							117.698	39.0716		10.6897	10.6897	6.13556	5.95324	0	3.09104	3.43399			13.8253	13.8518	0.871795	13.7503				1.60944	0.0735294	4.23411		9.43076	4.82831	9.48501
522870	2014	2130	330784							120.132	28.9517		10.2535	10.2535	8.09712	7.03439	1	1.09861	5.22036			13.7555	13.8055	23.4693	13.7936						8.77987		10.6609	8.09316	10.7648
697475	2014	3212	320681							121.584	32.0276		11.1139	11.1139	5.59471	6.86171	0	2.48491	4.14313			13.744	13.7587	1.70225	13.7181				7.10003	1	7.10085		7.35947	7.22111	7.35819
23840	2014	2221	110112							116.572	39.7351		9.97614	9.97614	9.81395	7.3696	0	2.48491	5.1358			13.8981	13.9016	0.649282	13.8386				5.7869	0.0661258	8.5033		9.97166	8.59267	9.98599
915644	2014	1724	371522							115.536	35.9503		11.6266	11.6136	12.3716	11.6243	0	3.61092	8.06495			13.3965	13.5399	1.89894	13.3513				7.31389	0.0456217	10.4013		11.3151	10.3948	11.4659
106427	2014	3651	330603							120.546	30.1251		9.60061	9.60061	9.61487	6.71901	1	2.56495	5.53339			13.787	13.8525	1.65121	13.8231				6.86276	0.0965754	9.20029		9.98553	9.91324	10.1108
883886	2014	3332	211004							123.221	41.242		11.261	10.1483	10.8366		0	2.48491	4.94876			14.1111	14.1572	3.20314	14.0113				10.493	1	10.493		10.2304	11.0718	10.0564
814128	2014	3940	330281							121.132	30.0999		10.8294	10.757			1	1.79176	4.06044			13.8012	13.8597		13.8341								11.4957	10.3209	11.3734
68878	2014	2012	371721							115.566	34.9408		11.6281	11.6281	11.7481		0	2.07944	5.28827			13.2953	13.4311	0.397074	13.2089						9.53373		11.8436	2.56495	11.7375
797409	2014	3353	510681							104.284	30.9522		11.133	11.133	10.661		0	1.79176	4.49981			14.0208	14.018	8.1857	14.0926						10.4806		10.5768	10.8506	11.0554
727014	2014	3411	321182							119.811	32.2763		10.5237	10.5237	5.26269	4.63473	0	3.21888	3.8712			13.6528	13.6763	23.7744	13.6511				7.55014	0.0875795	9.98539		9.68676	7.84737	9.89465
1283	2014	3123	320509							120.792	31.1416		8.73574	8.73574	10.4588	11.1211	1	3.3673	2.3979			13.7802	13.8479	1.45638	13.7802				10.382	1	10.382		10.1687	8.42068	10.526
76173	2014	3662	321182							119.784	32.2502		10.4433	10.4433	10.7759	9.92059	0	1.09861	4.84419			13.6526	13.6798	56.4262	13.6482				9.52654	0.137053	11.5139		10.313	8.11642	10.5421
827162	2014	3021	320681							121.902	31.7434		11.1101	11.1101	9.51119	3.7612	0	1.38629	5.37064			13.7815	13.8016	8.08333	13.7803				9.6927	1	9.69277		11.8372	9.0974	11.9586
683596	2014	4023	320681							121.707	31.7262		10.9467	10.9467	13.6436	12.7057	0	1.94591	4.99043			13.7779	13.8029	7.29513	13.7775				13.0264	1	13.0264		12.9222	12.1304	12.5776
28118	2014	1712	320681							121.653	31.8101		11.0723	11.0723	8.93208	5.65249	0	2.07944	4.23411			13.7631	13.7859	15.72	13.7647				9.72848	1	9.72854		10.0069	8.53326	9.93032
80618	2014	3440	130981							116.62	38.0563		11.6316	11.6316	7.45761		1	3.13549	3.97029			13.6505	13.6736	0.815608	13.5867						7.81521		9.93996	9.18194	9.94011
837777	2014	2641	320681							121.651	31.7991		11.0531	11.0531	9.78222	7.85088	1	2.77259	6.22456			13.7641	13.7883	0.0784324	13.7657				7.97453	1	7.97488		13.5746	8.72372	13.8751
23533	2014	3169	632127							102.226	36.1284		11.1737	11.1737	9.97841	6.7093	0	2.3979	5.30827			14.12	14.1436	161.636	13.98						10.1913		10.336	9.56746	10.3633
69375	2014	1810	330109							120.195	30.0724		9.8253	9.8253	6.83195	3.49651	1	1.79176				13.7614	13.8383	2.82313	13.8382				7.12689	1	7.12769		10.3897	6.2653	10.3443
104128	2014	2921	350122							119.714	26.429		11.4084	10.9317	13.0778		0	2.07944	6.30445		4.77756e-05	13.8339	13.9319	0.169656	13.73			0.000345205			10.3472		12.7681	11.7342	12.6794
88242	2014	3311	320684							121.476	32.1116		10.9623	10.9623		3.61092	0		3.3322			13.7449	13.7588		13.6935						10.2348		8.73214		9.00307
616419	2014	1523	440507							116.749	23.4018		11.6615	11.6615	7.97384	7.62949	0	2.94444	4.84419			13.8499	13.8994	3.87399	13.7924		0		8.00236	0.31252	9.16555		9.79512	7.56268	9.83826
109160	2014	4059	340203							118.505	31.3618		11.2757	9.38061		11.302	0	1.09861	4.8828			13.559	13.6995		13.5867		0		10.1641	1	10.1641		10.7264	0	10.5409
809728	2014	610	652302							88.156	44.1568		10.3109	10.3109	12.0629		0	1.79176				14.8158	14.8085	35.9729	14.8375						11.5974		7.58883	9.92701	7.29845
942716	2014	4043	441900							114.15	22.7894		9.15663	9.15663	10.5042	8.02191	1	2.30259	6.63332			13.9763	14.008	0.631139	13.9626		1.79176			-0.0819359	10.9256		12.0332	11.4952	12.4173
266432	2014	2671	120112							117.461	38.9994		10.2389	10.2389	9.62846	5.10595	0	2.99573	6.1203			13.8359	13.8593	0.985477	13.7503		1.38629			-0.0891713	9.14473		9.04499	6.84588	9.90633
104708	2014	3351	350981							119.734	26.7984		10.962	10.962	14.3876	14.795	0	1.79176	4.76217			13.8358	13.9063	3.38511	13.7186		2.70805				12.844		15.5004	13.9693	15.6039
426058	2014	4610	320681							121.592	32.0602		11.1262	11.1262	10.0769	7.62266	0	3.43399	3.89182			13.7419	13.7568		13.7108						10.3284		8.6273	6.1591	8.65365
957369	2014	914	450332							110.887	25.1604		10.7204	10.7204	10.8589	10.3389	0	1.38629	3.46574			13.8521	13.8604	16.2472	13.9069						12.1656		13.4342	9.67407	13.6422
951846	2014	4411	350305							119.006	25.2178		10.8011	10.8011	15.0041	14.5238	0	2.30259	5.50533			13.9308	13.977	0.693081	13.9254						13.5708		14.3861	11.3471	14.6676
735548	2014	1751	370785							119.8	36.3794		11.2526	11.2526	14.9017	12.6135	1	3.29584	4.02535	12.1123		13.6846	13.6915	0.208334	13.3439		2.19722				13.719		15.8803	14.5387	15.8943
870324	2014	3735	330903							122.297	29.9495		9.36481	9.36481	10.7619	9.32394	1	3.58352	6.33859	7.32053		13.9228	13.9612	0.329117	13.9431						10.0054		10.5855	9.30064	10.7834
890739	2014	2925	320681							121.714	31.8748		11.1945	11.1945	7.05962		0	2.48491	5.24702			13.7541	13.7732	1.83094	13.752				8.31459	1	8.31483		10.7159	7.41216	10.9633
921129	2014	2740	510722							104.917	31.2784		10.9416	10.9416	10.9239	6.28786	0	2.3979	4.18965			14.0013	13.9942	0.621765	13.9889						9.1581		11.7774	9.00184	11.8984
115868	2014	3353	360728							115.067	24.7802		11.8352	11.8352	9.97446		0	2.07944	3.93183		0.000104327	13.6176	13.7155	7.36099	13.5042		2.19722	0.00175137			10.6255		11.9657	10.8088	12.3086
59217	2014	3060	320321							116.735	34.5877		11.4406	10.8155		9.35928	0	2.77259	4.11087			13.3117	13.4915		13.2619						0		13.1112	7.07242	12.9371
1058617	2014	3731	330902							122.059	30.1867		10.5502	10.5502	14.0429	12.874	1	1.94591	5.52545			13.8752	13.9286	26.1869	13.8952						12.8864		10.8547	8.644	10.9024
878920	2014	4129	321003							119.47	32.4425		8.52346	8.52346	7.66903	7.8774	1	2.56495	5.38907			13.6711	13.6864	5.42896	13.6734		2.30259		8.87947	0.17293	10.6344		10.8694	9.68856	11.1114
31157	2014	3070	220724							126.068	44.994		11.5005	11.5005	10.4031		0	1.09861	4.64439			14.3758	14.3906	0.54813	14.3247						7.78489		11.1042	6.82329	11.1837
775300	2014	3731	350128							119.74	25.5106		11.7672	11.2623	12.7631		0	2.70805	6.32436			13.8749	13.9741	4.07883	13.8356						12.3159		14.253	11.2468	14.1596
904404	2014	1361	320681							121.588	32.071		11.1222	11.1222	10.123	6.80128	0	2.63906	5.22575			13.7419	13.7563	0.401353	13.7081				8.67846	1	8.67863		11.9422	9.59974	12.0143
779172	2014	1810	440785							112.463	22.3207		11.3661	11.3473	7.88608		1	3.3322	4.09434			13.9938	14.0018	2.68065	13.9912					-0.0242797	9.55591		9.94271	8.48776	10.1605
862243	2014	3340	320214							120.476	31.4579		9.94018	9.94018	11.3675		0	2.56495	2.56495			13.7288	13.794	1.86694	13.7171				10.6671	1	10.6671		14.0038	11.6762	14.2977
75468	2014	4021	320681							121.829	31.8997		11.2765	11.2765	8.42508	7.91717	0	1.09861	5.78074			13.7549	13.7708	3.88057	13.7522		2.19722			-0.265266	9.41597		10.8863	7.83122	11.1838
773780	2014	3169	330225							121.917	29.4166		11.0042	11.0042	8.53837	5.33272	0	3.09104	4.31749			13.8568	13.898	0.39528	13.8688				5.273	0.0544085	8.18451		9.50985	8.2501	9.94367
66603	2014	3484	320681							121.827	31.9053		11.2833	11.2833	7.00307		0	1.09861	5.88332			13.7541	13.7699	144.663	13.751		3.7612		5.60212	0.0097063	10.2371		11.3884	8.27716	11.3794
49546	2014	3111	371625							118.126	37.1681		11.6347	11.0453	9.92133	4.62497	0	2.3979				13.5822	13.7102	18.4983	13.4861		1.60944				9.29789		10.3163	5.32788	10.517
362180	2014	1312	321324							118.227	33.5168		11.7325	11.3656	5.71373	7.40123	0	2.77259	3.55535			13.3537	13.5046	10.7778	13.2597					-0.360825	4.58497		8.99591	6.76964	9.28489
31816	2014	1722	320681							121.653	31.8101		11.0723	11.0723	6.85541		0	2.19722	3.3322			13.7631	13.7859	2.9112	13.7647				7.66435	1	7.66482		7.48661	6.50728	6.63857
46045	2014	3761	511502							104.624	28.7927		11.672	11.672	11.4331	10.188	0	3.89182	5.11799	4.47734		13.9664	13.9569	1.93405	14.0428		3.21888				12.4089		11.907	10.8046	12.2253
906340	2014	3319	522230							109.234	27.5247		11.959	11.1341	8.0265		0	2.3979	3.80666			13.6255	13.7628	6.17653	13.7242						9.37518		12.0282	9.35781	11.856
725994	2014	1810	320684							121.455	32.1051		10.9265	10.9265	8.93814		0	3.17805	5.82008			13.746	13.76	1.52083	13.6941				8.02813	1	8.02846		10.2458	6.83303	10.5945
296191	2014	2221	130922							116.778	38.5361		11.2546	11.2546	8.98482	8.38	0	3.29584	5.79301			13.7371	13.7607	1.1405	13.6725					-0.134058	6.72022		9.12707	7.61234	9.37424
814558	2014	3317	140828							111.234	35.2818		11.2654	11.2654	10.4877		0	1.79176	4.84419			13.6177	13.657	4.22103	13.5791						10.1758		11.414	8.74162	11.5416
987974	2014	3317	140826							111.515	35.5209		11.2361	11.2361	12.3182	10.0277	0	2.07944	5.31321			13.6242	13.6495	0.748625	13.5938						10.3856		12.6911	10.5769	12.879
40966	2014	3061	320623							121.388	32.2569		10.9175	10.9175	9.90683	8.90964	0	2.3979	6.42325			13.7372	13.7547	0.884063	13.6532				9.39349	1	9.39358		11.8174	9.24426	12.0129
76840	2014	2239	320509							120.783	31.0251		9.45281	9.45281	8.93195		0	2.3979	4.30407			13.7732	13.8509	1.98329	13.7852				5.32788	0.0377289	8.60539		10.0194	7.07157	10.2774
885801	2014	1312	321002							119.655	32.3293		10.0608	10.0608	10.8179	9.39798	0	2.77259	5.44242			13.6631	13.6783	17.8316	13.6722		1.79176		9.97506	0.422597	10.8364		11.6154	9.92432	11.6804
85999	2014	3725	330381							120.691	27.6887		11.2967	11.2967	9.35314		1	1.79176	4.95583			13.8088	13.8673	1.17964	13.8437		1.79176				8.65067		11.3517	10.2886	11.6781
75665	2014	4123	321282							120.29	32.0691		10.5441	10.5441	9.23601	8.27665	0	1.79176	2.99573			13.6876	13.7156	13.3934	13.6733		1.09861		8.77478	1	8.77493		11.3865	6.02345	11.3546
343792	2014	2720	371681							117.868	36.937		11.305	11.0337	9.05789	4.2485	1	2.48491	4.31749			13.5979	13.6927	9.33097	13.4976						10.9218		9.68103	9.77321	9.73062
67858	2014	3440	350625							117.811	24.6139		10.3809	10.3809	11.5146		0	1.79176	5.19296			13.9292	13.9415	4.17161	13.979						11.2342		13.1776	11.4612	13.2161
1008284	2014	4042	320681							121.836	31.9065		11.2891	11.2891	11.8327		0	2.07944	6.85751			13.7542	13.7701	1.7499	13.7508		2.19722		9.10153	0.178704	10.8236		11.9749	11.4591	12.1813
811786	2014	3339	611024							109.869	33.5391		11.592	11.1261	10.3895		0	1.79176	4.77912			13.6043	13.6561	45.043	13.6217		1.79176				11.6632		12.823	10.8415	13.0156
879449	2014	1712	330481							120.729	30.5397		10.1077	10.1077			1	2.56495	5.18178	2.63906		13.7895	13.8448		13.7935								11.0204	9.90544	11.0702
409510	2014	3411	320602							120.942	32.0308		8.7954	8.7954	12.19	6.39359	0	1.38629	2.30259			13.7655	13.7906	9.82381	13.6781		1.60944		9.16031	0.0330622	12.5697		12.1056	5.36598	12.402
46060	2014	1030	511502							104.621	28.8307		11.6447	11.6447	10.3124	7.95332	0	3.2581	4.12713	9.34679		13.9701	13.9614	0.462068	14.044				10.0093	0.90081	10.1138		9.88272	7.39449	10.7723
800940	2014	3312	450703							108.639	22.0623		12.8735	11.3539	8.6759		0	1.94591	5.36598			13.847	14.1303	1.73774	13.9376						8.08979		10.9316	7.66294	11.1518
831646	2014	3725	320412							119.741	31.6038		10.4751	9.97311	9.58121	8.29929	0	1.60944	5.46383			13.6481	13.735	10.9467	13.6519				10.5828	1	10.5829		11.5099	10.0395	11.601
954235	2014	2452	320412							119.969	31.6634		9.83131	8.73387	9.98631	9.36726	1	2.30259	4.79579			13.6814	13.7671	2.69723	13.6739				8.83652	0.282831	10.0995		11.6427	9.49597	11.5427
347844	2014	3782	330183							120.036	30.0297		10.0783	10.0783	8.12534		0	3.63759	4.33073			13.7404	13.8197	3.42463	13.8195				5.47227	0.0684695	8.15393		10.0421	9.0623	9.79752
898064	2014	3940	330723							119.838	28.9502		10.857	10.6302	8.92466		1	2.48491				13.715	13.7718	1.5844	13.7485						8.86616		10.0085	7.67229	10.31
64853	2014	913	650502							93.5332	42.8349		12.7652	12.6754	10.9036	8.88225	0	1.94591	4.51086			14.4819	14.4934	2.43685	14.5165		0				10.8169		10.4244	11.3825	10.8016
882989	2014	1751	320681							121.653	31.8101		11.0723	11.0723	8.24643		0	2.48491	4.55388			13.7631	13.7859	2.85461	13.7647				8.44956	1	8.44977		10.0918	7.66622	10.1184
912661	2014	3316	140882							110.665	35.6408		11.7425	11.6594	15.2661	13.6875	0	2.3979	5.18739	7.24137		13.611	13.6586	0.509638	13.6374		2.56495				14.1471		15.3378	13.6419	15.5081
726525	2014	3533	320509							120.839	31.0881		8.28904	8.28904	9.09257	6.73697	0	3.63759	5.40268			13.7859	13.8572	5.3773	13.7901					-0.0614614	9.33909		9.68924	8.19836	9.86058
14347	2014	3761	520402							105.883	26.2482		9.62571	9.62571	12.7918	12.9161	1	3.89182	3.55535	8.2514		14.034	14.0479	0.881648	14.1823		3.17805			-0.00177275	12.5276		14.1408	12.7814	14.2704
726006	2014	3819	320681							121.741	31.7719		11.0462	11.0462	10.1332	8.7093	0	2.99573	5.99894			13.773	13.795	1.46196	13.7745		0		9.99639	1	9.99643		13.7329	9.7803	13.7348
881939	2014	3725	330304							120.667	27.871		11.1186	11.1186	9.20452	9.01226	0	2.56495	1.60944			13.8161	13.8719	2.44617	13.8505		2.99573				9.06624		9.93242	7.12206	9.76486
20298	2014	2190	131003							116.761	39.5774		10.7241	10.7241	9.93996	7.99159	1	2.3979	4.7362			13.8571	13.8824	4.53208	13.7988						11.2806		9.93392	9.27191	10.1737
587127	2014	3210	610928							109.321	32.8449		11.9585	11.7735	10.7614		0	0.693147	4.30407	4.2485		13.5792	13.6165	29.6984	13.6403						10.4421		10.9767	7.82485	10.9979
115115	2014	3411	520303							106.892	27.7028		11.6054	11.6054	8.83681	8.05864	0	2.3979	2.94444		0.00271684	13.8358	13.8447	2.56584	13.9063		3.61092	-0.0309603			9.1457		11.2307	9.33318	11.2292
611929	2014	1810	350582							118.475	24.6519		10.5017	10.5017	8.05991	1.60944	1	3.04452	3.09104			13.9612	13.9722	4.30742	13.9811				7.7562	0.275569	9.04523		9.22365	7.5689	9.5772
525186	2014	4041	330603							120.369	30.0758		10.0469	10.0469	9.58128		0	3.43399	5.71373			13.7699	13.8425	0.466979	13.8368				5.77455	0.0898187	8.18479		10.9692	7.90138	11.4
772256	2014	2740	320681							121.653	31.8101		11.0723	11.0723	9.62146		0	2.70805	6.19848			13.7631	13.7859	0.491768	13.7647				6.9594	0.665193	7.36771		12.1954	8.65574	11.4828
333058	2014	2230	320412							120.083	31.6672		9.86657	9.62447	9.62039	7.75534	0	3.80666	4.95583			13.6889	13.7672	132.522	13.6775					-0.0344488	9.40862		7.82004	8.40693	7.53316
758651	2014	4061	320830							118.552	32.9854		11.5496	11.3144	8.42002	6.31173	1	1.38629	5.12396			13.4535	13.5196	12.3066	13.4566				8.69634	1	8.69651		9.85256	7.09257	10.0958
993	2014	3725	510121							104.578	30.6978		11.5061	11.5061	9.18625	7.64396	0	1.09861	5.35659	1.60944	0.00130096	13.9954	13.985	130.435	14.0508			-0.0300236			9.39275		11.8757	8.17808	12.226
970929	2014	3340	371681							117.822	36.8965		11.2357	11.0643	12.3409		0	1.94591	3.93183			13.6008	13.6849	2.73111	13.5007						11.78		13.955	11.7926	13.9796
344496	2014	3411	370881							117.067	35.5982		8.75249	8.75249			0	0.693147	5.273			13.5475	13.6201		13.4804						8.86898		10.2515	8.31189	10.3125
80446	2014	3111	320322							116.961	34.7277		11.2179	10.9473	9.24184	8.32045	0	1.94591	5.1985			13.3609	13.5006	12.3562	13.3129				8.41405	1	8.41427		10.189	6.91175	10.2869
98366	2014	1761	350623							117.512	24.0844		11.157	11.157	9.16199	8.4534	0	2.30259				13.9137	13.929	0.283812	13.9478						8.04334		10.0672	4.66344	10.8664
749122	2014	3340	320402							120.104	31.8274		9.12767	9.12767	9.98433	8.32966	1	3.3673	5.46806			13.7095	13.7614	1.09423	13.6723		0		9.37271	1	9.3728		11.276	8.59304	11.1728
35489	2014	2621	511402							103.804	30.0482		10.9286	10.9286	14.9581	14.8677	1	2.99573	4.77912	11.9951		14.0678	14.0501	2.08757	14.115				12.7424	0.180847	14.4525		15.0213	12.5348	15.2148
560319	2014	2319	320812							119.14	33.5861		11.7988	8.89609	8.4362	5.55296	0	1.09861	5.10595			13.436	13.6423	19.833	13.3785					-0.0187381	9.31		9.83548	8.66354	10.1119
104667	2014	1711	350724							118.785	27.5199		10.9494	10.9494	9.64646		0	0.693147	5.37064		0.0142885	13.7187	13.7985	12.1887	13.7153			7.62069			9.50547		10.4987	5.8522	10.4231
955367	2014	3543	331083							121.409	28.2375		10.5835	10.5835	8.29255		0	2.30259	4.2485			13.8771	13.9215	0.796604	13.8963						7.72002		9.89435	7.10988	9.99278
940213	2014	1769	469023							110.036	19.8641		11.8662	11.8662	8.46569	4.00733	1	2.30259	4.60517			14.1927	14.1976	3.63527	14.1926						8.54364		10.0645	6.73815	10.1798
35846	2014	4412	511113							103.085	29.2429		10.72	10.72	9.61747	5.94803	0	3.8712	4.62497			14.0999	14.1038	0.198385	14.2069		0				9.66472		10.3897		10.6238
22502	2014	1771	320681							121.639	32.0082		11.1886	11.1886	8.71866		0	2.07944	5.73657			13.7434	13.7582	1.74342	13.7244				7.77695	1	7.77737		10.4159	8.4145	10.4296
1020969	2014	1712	320681							121.839	31.9003		11.2826	11.2826	9.08761		0	2.07944	4.23411			13.7551	13.7711	14.211	13.7521				9.74742	1	9.74748		10.111	8.58186	9.82617
300198	2014	3543	331083							121.311	28.1955		10.4229	10.4229	9.27238	6.28413	1	2.56495	4.38203			13.8759	13.9174	0.660394	13.8987						8.2123		10.1508	8.73906	10.3573
49413	2014	2110	371625							118.279	37.0707		11.7006	10.753	6.38182		0	2.30259	4.92725			13.5668	13.7259	10.2262	13.492				6.75577	1	6.75693		11.0285	7.65586	11.2384
791568	2014	3484	320681							121.841	31.9001		11.2833	11.2833	9.68608	4.64439	0	1.79176	5.66643			13.7551	13.7712	4.57365	13.7522		0.693147			-0.0555095	10.1856		11.6336	9.15831	11.7804
628057	2014	3129	440306							113.765	22.6712		10.2116	10.2116		4.94164	0	1.94591	4.85203			13.9882	13.9983		13.9943						9.98327		9.36315		9.82011
192763	2014	1391	371426							116.474	37.1983		11.2474	11.2474	10.4365		0	1.38629	5.10595			13.6035	13.6592	1.60775	13.4991						8.2579		9.73145	4.7362	10.0347
382536	2014	4357	321202							119.905	32.4186		10.3832	10.3832	8.53188	7.66294	1	3.93183	6.46459			13.666	13.6772	2.34798	13.6499					-0.00904451	9.32081		10.3853	9.21124	10.4911
832556	2014	3339	659001							86.0995	44.4597		11.9318	11.9318	13.1821	12.9434	1	1.60944	3.55535			14.8301	14.818	16.3948	14.8449						13.0714		14.2254	11.9355	14.4228
771718	2014	1810	320581							120.808	31.7352		9.56155	9.56155	8.54966	7.16704	0	2.89037	2.63906			13.7487	13.798	4.1075	13.695				8.79057	1	8.79073		9.8636	8.73101	10.1231
36820	2014	3621	320612							121.421	32.1493		10.888	10.888	10.1371	6.7334	0	1.79176	4.74493		0.00057196	13.7436	13.7583	9.15067	13.6816			0.00715347	10.6418	1	10.6418		10.6421	7.6834	10.7132
837027	2014	4061	310114							121.281	31.4052		10.2341	10.2341	8.85395	5.18178	1	2.56495	4.99043			13.7869	13.8338	0.65576	13.7642				6.89366	0.1	9.19634		11.2383	9.54474	11.2586
638642	2014	3316	511422							103.895	30.2637		11.2712	11.2712	10.1776		0	1.79176	5.28827			14.0397	14.0303	3.49896	14.1196						8.52853		12.1542	10.4902	12.1446
121617	2014	3151	420111							114.43	30.5001		8.7781	8.7781	9.44881	2.3979	1	2.48491	4.98361			13.4603	13.4947	2.13787	13.5008		1.09861				10.6064		9.93208	8.87038	9.95361
21725	2014	3317	141123							111.162	38.7126		11.8282	11.8282			0	2.30259				13.8206	13.8299		13.718						7.7021		12.7783		12.8401
795056	2014	3340	410523							114.262	35.7851		10.6168	10.6168	9.43156		0	1.94591	4.44265			13.556	13.604		13.4019								12.3734	7.73412	12.5151
911064	2014	3522	330683							120.903	29.5858		10.8076	10.7997	10.1135		0	2.3979	4.00733			13.7912	13.8318	24.6661	13.818						11.4584		9.92432	10.1667	10.1542
763687	2014	3340	210404							123.738	41.8089		9.18765	9.18765	10.7274	10.4043	0	1.09861	4.41884			14.2123	14.2191	0.16156	14.1205				0.693147	0.0020284	6.89467		11.5712	7.73368	11.7277
823350	2014	3311	320623							121.378	32.2591		10.9048	10.9048	10.0988	8.56064	0	1.60944	5.52943			13.7372	13.7544	32.4824	13.6521				11.7407	1	11.7407		10.454	7.42178	10.5803
75225	2014	1399	321012							119.616	32.4337		9.79047	9.79047	9.02606	6.57647	0	1.79176	3.09104			13.665	13.6796	2.92078	13.6656				9.04982	1	9.04994		11.6731	9.25426	11.8519
386698	2014	3761	520403							106.339	26.4399		10.9608	10.5199	10.556		0	2.63906	5.0814			13.9719	13.9983	0.195381	14.1164		2.56495				9.70899		11.8411	12.3948	11.9494
871168	2014	3725	330382							121.094	28.239		9.71574	9.71574	7.99665		0	2.63906				13.8737	13.9157	2.52187	13.8977				8.66957	1	8.66974		10.1409	7.98854	10.0995
119415	2014	2920	500106							106.392	29.7275		10.9535	10.9535	8.26694	4.49981	0	1.38629	3.49651			13.905	13.8965	4.34186	14.0146						7.77317		10.3577	3.58352	10.371
904405	2014	1810	320681							121.653	31.8101		11.0723	11.0723	7.05618		0	2.77259	5.74939			13.7631	13.7859	12.7788	13.7647				7.92769	1	7.92805		8.76951	4.48864	8.93971
1538	2014	2661	330881							118.733	28.8159		10.7881	10.7881	9.69511	8.51719	0	2.3979	5.273			13.6323	13.7116	2.47219	13.6128						9.21044		10.8436	8.1716	10.844
991061	2014	1741	320312							117.27	34.1319		11.0857	9.68741	9.46622	8.66216	0	2.07944	5.32788			13.4043	13.5281	0.497988	13.1981				8.48177	1	8.48198		12.1587	9.02425	12.3754
944488	2014	3499	330784							120.166	28.9749		10.095	10.095	8.13856		1	2.30259	5.02388			13.7585	13.8101	4.50999	13.8019						8.464		9.85529	9.41491	10.1608
321186	2014	1499	320321							116.865	34.5442		11.303	10.667	8.71375		0	2.89037	5.04986			13.3396	13.4927	2.70465	13.2665				6.76964	0.374463	7.75234		9.77457	6.53959	9.69739
41849	2014	3191	640221							106.233	38.9083		9.69103	9.69103	11.5493	7.38647	0	2.30259	5.36129			14.139	14.1434	3.61249	14.1577		0		10.9578	0.268401	12.2731		11.1852	10.0619	10.8338
138645	2014	3134	420704							114.905	30.4049		10.812	10.812	9.83585	1.79176	0	3.09104	5.00395		0.00107854	13.3923	13.4337	2.76778	13.418			-6.01147		-0.00761878	9.95859		9.27949	9.44113	9.50129
743775	2014	3732	500113							106.522	29.3833		11.1533	11.1533	9.56619	7.20489	0	2.77259	3.61092			13.8807	13.8752	1.24153	13.9819		3.68888				9.67728		9.35911	9.21592	9.99474
88295	2014	610	130426							113.75	36.6529		11.2334	9.32573	6.43615		0	1.38629	4.99721			13.6248	13.7309	102.389	13.485						8.61794		10.1444	9.67099	10.0335
36607	2014	3921	310114							121.219	31.3008		10.2406	10.2406	10.3623	9.78053	1	2.07944	5.88053			13.7806	13.8403	0.954709	13.7599		1.38629			-0.359743	10.2532		11.8482	9.86998	11.9137
669738	2014	3340	320322							116.914	34.7829		11.2927	11.0667	12.2441	11.4054	0	1.38629	5.04343			13.3481	13.4995	125.215	13.3205				12.0009	1	12.0009		10.7395	10.5872	10.898
75478	2014	3465	320681							121.653	31.8101		11.0723	11.0723	9.04334	7.06133	0	2.70805	5.8944		0.00413614	13.7631	13.7859	3.61319	13.7647		1.94591	0.000656697	9.63809	1	9.63815		13.0925	9.3711	13.2707
57030	2014	4043	320583							120.939	31.3383		10.007	10.007	4.38203		0	2.56495	3.55535			13.7677	13.8288	120.951	13.7456				7.93702	0.0514257	10.9047		10.5607	7.73017	10.702
332245	2014	4011	320111							118.526	32.1016		10.1984	10.1984	8.47094	6.94216	0	1.60944	4.35671			13.5809	13.6495	1.72099	13.5912				4.44265	0.136437	6.43615		9.95854	6.51175	10.0442
23695	2014	3589	110106							116.178	39.8655		9.78507	9.78507	7.84698		0	2.94444	3.78419			13.9035	13.9223	0.323148	13.8695		1.79176		4.41884	0.0694561	7.08674		10.2565	8.00936	10.4827
267942	2014	3340	370983							116.734	36.1975		10.4137	10.4137	10.0456		0	0.693147	4.74493			13.5636	13.6325		13.4705		2.70805				8.49064		12.2528	10.1289	12.6006
60982	2014	3761	130602							115.446	38.9227		10.7739	10.7739	12.4658	12.4572	0	3.91202				13.7961	13.8159	2.88361	13.7745		3.91202				13.2858		12.5403	12.1228	12.908
72568	2014	3121	620602							102.582	37.9376		12.1217	11.8098	10.8648	9.77838	0	1.09861	5.12396			14.0516	14.129	0.713823	14.1001						9.28675		10.6996	8.3816	10.7691
662459	2014	2312	320282							119.676	31.399		10.0381	10.0381	9.62773	7.355	0	3.91202	5.71373			13.6743	13.748	3.14063	13.6679					-0.121071	10.5272		9.45454	10.4199	9.79907
816060	2014	3317	610881							110.167	38.7441		11.2336	11.2336	10.8723	11.4011	0	1.60944	5.1299			13.915	13.9326	5.91462	13.706						11.2734		10.9783	10.7423	11.0331
762197	2014	3331	211381							120.9	41.5063		12.3532	11.5512	11.0471	11.0721	0	1.38629	5.23111			13.9006	14.0269	5.25488	13.8537				9.72316	1	9.72322		13.0727	8.77013	13.2138
783266	2014	2319	530424							102.938	24.1985		11.2831	11.2831	9.00724	3.43399	0	3.04452	4.98361			14.2343	14.245	0.597531	14.3537						10.2341		9.76365	9.55464	10.0628
828424	2014	3819	320681							121.587	32.0283		11.1171	11.1171	9.1716		0	1.60944	5.96101			13.7439	13.7585	2.8989	13.718				8.468	1	8.46821		12.0276	8.8605	12.1837
911921	2014	3931	320831							119.007	33.0157		11.2605	10.9679	7.26683		0	2.3979	4.17439			13.5152	13.5767	4.42286	13.5107				8.73101	1	8.73117		10.2593	5.98394	10.2706
965566	2014	3340	330723							119.828	28.9612		10.8656	10.6679	6.92756	6.54535	0	2.19722	1.60944			13.7136	13.7684	0.665772	13.7466						7.99934		10.8961	8.48322	10.9362
131361	2014	3689	110115							116.679	39.6567		10.4372	10.4372	6.95559		1	2.56495			0.188923	13.8775	13.892	4.43707	13.8181			0.48219	8.66854	1	8.66871		10.1665	9.88379	10.2028
726014	2014	3530	320681							121.558	31.8478		11.115	11.115	9.6565	7.73849	0	3.52636	3.80666			13.751	13.777	3.47393	13.7524				8.55584	1	8.55603		12.0701	8.91865	12.1911
77401	2014	2614	320904							120.398	33.1697		11.0573	10.7006	7.99531	7.46566	0	2.07944	4.72739			13.6359	13.6916	1.64216	13.5329				3.93183	0.0430743	7.0775		11.1639	5.1358	11.2054
726019	2014	3011	320681							121.648	31.8277		11.1003	11.1003	11.61	8.85395	0	4.09434	6.64249			13.7601	13.7821	0.291996	13.7609				10.1898	1	10.1898		13.4775	9.92471	13.7206
50084	2014	2614	140802							110.9	34.9568		11.4218	11.4218	12.5421		0	2.19722	3.55535			13.6121	13.6441	0.560924	13.5773						12.0108		10.8566	9.11063	10.8993
287119	2014	3761	520112							106.772	26.6441		11.5697	10.4638	12.636	10.7924	1	2.89037	5.00395			13.8892	13.9754	6.94488	14.0428		3.04452				13.4566		13.0373	12.3433	13.6573
1001292	2014	3340	330282							121.248	30.1528		10.85	10.645	11.808	12.1725	1	1.94591	4.81218			13.8122	13.8687	3.26793	13.8312		2.07944				11.3275		12.61	11.3956	12.8404
631326	2014	1724	320925							119.786	33.4908		11.4874	10.978	10.8388	10.1345	0	3.09104	6.67582			13.5418	13.638	5.82238	13.4585					-0.0444783	10.3976		9.88134	9.38354	10.1287
86864	2014	4119	330604							120.875	30.1467		10.3711	10.3711	10.1713	7.89618	0	2.3979	4.70048			13.7967	13.8573	1.959	13.8021				3.3322	0.00111195	10.1339		11.5468	10.4534	11.6259
809792	2014	3443	320681							121.836	31.8779		11.2516	11.2516	9.50607		0	1.60944	6.08904			13.7578	13.7747	0.172911	13.7565		1.09861		6.94986	1	6.95081		12.0397	8.4602	12.3461
830617	2014	3240	620121							103.044	36.6546		11.7945	11.5154	8.74862	10.3073	0	2.30259	4.68213			14.0486	14.1088	2.69095	14.0338						9.15451		9.31902	10.1658	10.9354
56412	2014	3725	450204							109.381	24.3134		11.8633	11.8633	8.18479		0	2.83321				13.8563	13.9031	1.01376	13.9453						8.94429		10.4714	9.06566	10.504
161	2014	2720	510107							104.081	30.5461		11.0611	11.0611	8.00403	6.6796	0	1.94591	3.78419		0.0181383	14.0471	14.0379		14.1163		2.70805	-0.00308279			9.99802		11.9808	10.6156	11.4345
66449	2014	3121	371103							119.224	35.2945		11.665	11.1878	10.3061	10.3141	0	1.38629	5.30827			13.5612	13.6429	0.0649425	13.1248						5.42495		9.51215	8.23563	9.91897
873802	2014	3351	330382							121.001	28.0556		10.4994	10.4994	9.619	7.14362	0	2.56495	4.84419			13.8614	13.9025	2.81983	13.8768						8.51278		10.2989	6.1591	10.4334
403989	2014	3423	320681							121.832	31.9206		11.3048	11.3048	12.0104	10.0949	0	0.693147	6.14633			13.7522	13.7678	5.4951	13.7478		1.60944		11.7269	1	11.727		11.5678	11.6885	11.6797
1325	2014	3460	320412							120.043	31.7257		9.38259	9.28665	10.6438		0	2.30259	4.59512	7.22111		13.6962	13.7677	10.905	13.6775		4.44265		11.2354	1	11.2354		10.0304	12.1353	10.1118
819731	2014	3929	321183							119.174	31.9801		10.1335	10.1335	11.4784	9.45234	0	1.60944	3.2581			13.6168	13.6737	2.98362	13.6098		0		10.58	1	10.58		11.6739	8.39998	11.842
190918	2014	4317	320412							120.097	31.7472		9.42882	9.42882	9.134	6.00141	1	4.02535	6.53669			13.7009	13.7663	1.18384	13.6767				5.09987	0.0293749	8.62766		9.13303	9.24648	9.36734
989996	2014	3316	610525							109.946	35.1547		11.2119	11.2119	11.9535	12.0835	0	2.07944	2.99573			13.7115	13.7237	0.753156	13.7474						11.4916		12.791	10.1393	12.813
41770	2014	3571	640104							106.296	38.4518		10.1951	10.1635	9.75249	9.35357	0	2.19722	4.89035			14.1103	14.1171	1.18984	14.1072						9.48517		9.59445	9.33433	10.028
936951	2014	2021	320321							116.698	34.6589		11.482	10.9353	8.83725	5.83188	0	1.38629	5.03695			13.3176	13.4941	0.900415	13.2638				7.77779	1	7.77821		11.113	5.42935	11.242
590669	2014	2651	310116							121.264	30.8042		10.7785	10.5572	7.41216	6.96885	1	2.70805	5.27811			13.7792	13.8674	0.402217	13.7879					-0.0810364	7.50384		10.4503	8.23244	10.473
38118	2014	4210	210211							121.649	39.0105		9.6174	9.6174	9.2534	10.7021	0	0	3.55535			13.9473	13.9684	0.62803	13.8358				8.74767	1	8.74783		13.5886	8.06872	13.5673
946750	2014	1723	370281							120.12	36.3192		10.7723	10.7723	10.3049		0	2.19722	4.56435			13.7217	13.7381	8.80218	13.339						8.63976		12.416	7.79934	12.5288
334018	2014	3725	330226							121.454	29.4149		10.4083	10.4083	7.10988		1	3.04452	4.17439			13.8498	13.8863	1.36213	13.861				7.70661	1	7.70706		10.035	7.23778	9.26246
851735	2014	3351	640202							106.408	39.0364		10.1534	10.1534	10.631		1	2.07944	4.80402			14.1243	14.1369	1.59022	14.1579		1.79176				11.0393		11.842	9.56205	11.6432
45738	2014	3651	350504							118.661	24.9655		8.42106	8.42106	7.40792	7.59438	0	2.19722	4.57471			13.9776	13.9971	1.52759	13.9496						7.88571		9.58059	8.72437	10.0072
108899	2014	3560	320685							120.519	32.5528		10.6129	10.6129	6.9187	2.83321	0	1.60944	1.09861			13.6825	13.7043	18.1483	13.6146				8.86729	1	8.86743		9.84665	8.06401	9.96298
111579	2014	1361	371082							122.591	37.1873		10.82	10.8099	11.0978		0	2.99573	4.45435			13.8653	13.9069	4.15548	13.5159						9.4822		13.5945	8.39751	13.7791
837804	2014	2450	320681							121.642	31.8063		11.0628	11.0628	9.15112		1	2.63906	4.97673			13.7627	13.7867	0.895137	13.7642				5.86079	0.0445488	8.97208		10.1959	8.37701	10.4137
7307	2014	2665	513424							102.208	27.4661		12.2101	12.2101	14.4936	10.6541	0	1.94591				14.0602	14.0598	0.729749	14.1978						13.0249		11.1071		12.4842
926785	2014	3812	320681							121.781	31.9117		11.2718	11.2718	8.87766		0	2.3979	5.10595			13.7517	13.7669	2.09453	13.7492					-0.109903	8.72599		12.5302	7.34472	12.5471
771903	2014	2633	320623							121.182	32.3706		10.7913	10.7913	9.86152		0	2.89037	5.17048			13.7231	13.7434	0.931573	13.6137		1.09861			-8.56684	10.1427		11.0948	9.68608	10.3603
856399	2014	3521	320681							121.687	31.7954		11.0589	11.0589	8.6403		0	2.63906	5.8861			13.7672	13.7892	4.06882	13.7688		0		10.2305	0.963391	10.2679		11.6637	7.5353	12.0099
104068	2014	3153	350305							119.107	25.3031		11.0495	11.0495	8.03333		0	1.60944	5.19296		0.00106067	13.9231	13.9682		13.9057			-0.00342662			8.85766		9.85335	9.28786	9.91369
822929	2014	2031	341821							119.208	31.2298		10.1473	10.1473		7.88382	0	1.60944	3.63759			13.6626	13.732		13.6067				6.31355	0.106811	8.55043		10.8504	9.68664	10.8415
86148	2014	3169	330402							120.777	30.7682		7.43608	7.43608	11.1666	10.8417	1	2.3979	3.66356	3.52636		13.8015	13.873	3.52059	13.7972		2.83321				11.1379		11.9667	9.96086	12.0973
38223	2014	3312	630121							101.775	36.7913		10.5339	9.68145	10.6726		0	1.79176	5.45532			14.1695	14.2162	0.124232	14.0051						7.13409		12.0549	9.81044	12.2611
905818	2014	3340	320206							120.207	31.7167		9.9528	9.68043	10.817	9.26426	0	2.48491	2.07944	7.33368		13.6979	13.7702	5.30116	13.6733		1.94591		9.3267	0.180032	11.0413		14.2119	9.77894	14.3697
718885	2014	2511	110115							116.62	39.6406		10.3901	10.3901	6.99302	2.89037	0	3.2581	5.27811			13.8785	13.8914	0.483963	13.8203				6.52062	1	6.52209		10.0743	8.75731	10.1057
724376	2014	3340	310151							121.839	31.5361		10.701	10.701	8.94285		0	3.4012	6.48616			13.8089	13.8375	0.428964	13.8021				8.78936	1	8.78951		11.2504	9.33512	11.265
920107	2014	2110	310114							121.282	31.3517		10.1008	10.1008	9.67634		1	2.3979	4.34381			13.7906	13.8426	3.1182	13.7678				7.19968	0.0193282	11.1459		12.0978	10.7022	12.2782
772260	2014	2511	320681							121.653	31.8101		11.0723	11.0723	8.62784		0	2.99573	4.51086			13.7631	13.7859	1.76036	13.7647		2.07944		8.43685	0.441404	9.25474		10.864	6.83841	11.2762
949597	2014	4071	429004							113.49	30.341		11.315	10.8729	12.5214		0	2.30259	5.17048			13.3733	13.4446	14.8072	13.4514						11.5694		11.9074	10.2201	12.0824
599150	2014	2652	320282							119.892	31.4826		9.93459	9.93459	10.3082	9.97669	1	3.66356	5.81114			13.6842	13.7524	1.72649	13.6897				9.83499	0.886884	9.95508		11.9841	10.5056	12.0082
877186	2014	3411	320581							121	31.5778		10.3157	10.3157	6.89568		0	2.99573	2.56495			13.7542	13.8035	12.1473	13.7184				8.19506	0.0670541	10.8973		9.89354	8.70715	10.0422
31828	2014	7499	320681							121.804	31.7371		11.0273	11.0273			0	0				13.7805	13.8027		13.782
223507	2014	3923	320583							121.046	31.3447		10.3326	10.3326	7.69758	6.93147	0	2.63906	3.73767			13.7661	13.8253	38.3684	13.7443		1.94591		11.6951	1	11.6951		10.4614	4.04305	10.384
993632	2014	2110	110112							116.642	39.8519		9.88593	9.88593	8.32361	6.69827	0	2.07944				13.911	13.9146	3.37353	13.849				6.30992	0.100825	8.60447		10.0326	7.6324	10.1768
47195	2014	3199	430702							111.713	28.954		11.6897	11.6897	11.667		0	2.48491				13.475	13.4967	3.19925	13.5432						10.9251		11.3111	9.34478	11.3572
803850	2014	3191	370283							120.182	36.8619		11.3254	11.3254		10.3383	0	1.79176				13.6828	13.7197		13.5139				0	1	0.693147		11.8934	8.08148	12.0599
453601	2014	2622	341424							118.21	31.7685		11.0416	10.7325	9.63292	9.54888	0	3.61092	5.37064			13.5379	13.6314	0.328524	13.5461				7.00941	0.450183	7.80792		9.13184	8.28375	9.41744
40658	2014	4061	410821							113.47	35.2034		10.9812	10.724	9.72687		1	1.38629	5.0876			13.5354	13.5724	4.13769	13.5418		0.693147				7.99834		10.6217	8.1778	10.9317
546617	2014	1031	370883							116.924	35.4387		9.84741	9.84741	11.571	10.8667	0	4.02535	7.41638			13.5214	13.5887	0.790838	13.4408				9.78925	0.313363	10.9497		9.08941	10.4611	10.1265
42247	2014	5162	330225							121.867	29.1355		11.2697	11.2697			0	2.19722				13.8333	13.8705		13.8429
31532	2014	3761	220202							126.425	44.0087		11.2844	11.2844	12.3036	10.9185	1	4.02535				14.3544	14.3597	0.461211	14.2842		1.38629				11.3614		12.3732	11.6079	12.4384
914276	2014	2239	310115							121.575	31.1028		9.53028	9.53028	6.79459	6.74524	0	2.3979	3.8712			13.8188	13.8875	2.03722	13.8111				5.34233	0.038568	8.59785		10.056	8.1628	10.1004
457216	2014	2770	321003							119.391	32.3651		8.78773	8.78773	9.47078	7.932	1	2.56495	3.73767			13.6612	13.6903	4.34515	13.6786		0.693147		10.4253	1	10.4253		9.54931	9.16639	10.2658
31811	2014	3482	320681							121.829	31.9173		11.2994	11.2994	10.5368		0	2.07944	5.36598			13.7525	13.7682	10.2368	13.7485				11.1442	1	11.1442		11.9631	9.79852	12.0321
841903	2014	3351	371302							118.335	35.0758		11.055	11.055	13.7593		0	2.77259	5.0814			13.543	13.5767	0.0429131	13.2202		2.19722				13.1068		16.4528	13.948	16.5824
76544	2014	2190	320681							121.842	31.894		11.2761	11.2761		6.25767	0	2.07944	4.90527			13.756	13.7721		13.7535					-0.0952381	8.64682		10.3903	5.5835	10.366
41265	2014	2221	371002							122.044	37.4896		9.52581	9.15911	9.42795	8.73777	0	2.77259	4.29046			13.8686	13.9302	0.460552	13.593						7.67555		9.95902	9.0305	9.92407
178083	2014	620	530828							99.8971	22.5096		11.9496	11.9496	9.00639	7.81843	0	2.07944	4.84419			14.3839	14.3984	1.02793	14.3561						8.94807		9.45626	3.73767	10.0404
50578	2014	3317	140823							111.225	35.3651		11.3303	11.3303	13.3374		1	2.63906	5.00395			13.6173	13.6563	0.697014	13.5773		2.63906				12.194		13.9322	12.0024	13.9692
380016	2014	4041	320923							119.62	33.5733		11.6227	10.6782	10.854	9.67345	0	3.09104	6.72383			13.5072	13.6439	2.22202	13.427				8.50269	0.0790352	11.0406		12.1099	10.7255	12.3065
898989	2014	3751	321282							120.169	31.9648		9.98434	9.98434	12.8249		1	2.56495	3.52636			13.7006	13.7382	0.860545	13.6736				9.70211	0.145431	11.6302		13.1876	12.8991	13.2365
971842	2014	1361	320681							121.749	31.9058		11.2518	11.2518	9.71956	7.16395	0	2.48491	5.52545			13.7502	13.7674	5.09721	13.7499				9.26785	1	9.26795		10.0604	8.51158	10.526
990666	2014	1361	210214							122.354	39.3737		10.6679	10.6679	8.7464		1	2.07944	6.04737			13.9771	13.9862	1.26829	13.8147				7.65492	0.210637	9.21264		12.173	9.03301	12.3101
57465	2014	3351	131081							116.577	39.0666		10.8616	10.8616	7.45991		0	1.94591	4.79579			13.8011	13.8297	11.8204	13.7531						10.3354		11.1218	9.08851	11.387
49977	2014	2664	140108							112.543	37.9888		11.7719	11.4314	9.55116	6.89568	0	3.46574	5.32788			13.7284	13.7846	1.82746	13.707		3.2581				9.99347		11.3624	9.93963	11.5343
458946	2014	610	632801							94.9027	36.411		13.0752	12.9248	8.16479	4.89035	0	2.3979	4.41884			14.1944	14.2589		14.2265						7.36201		8.83054	6.77878	8.77261
949150	2014	2665	370783							118.794	36.8881		11.9828	10.4749	11.386		1	2.30259	4.99043			13.5233	13.7317	1.53661	13.413						11.1486		11.9347	10.7702	12.0199
837557	2014	2822	320581							121.02	31.7372		10.3843	10.3843	11.0615	8.93142	0	2.77259	4.07754			13.7467	13.7914	0.0442974	13.7061				9.25023	1	9.25033		12.3225	10.8554	12.369
792404	2014	3340	340721							118.016	30.9765		10.9605	10.9533	5.68358	6.87316	1	1.79176	4.15888			13.559	13.6484	3.38109	13.6503		2.48491			-0.0237288	7.07412		10.1783	8.47804	10.0654
983536	2014	4414	320623							121.396	32.3308		11.0038	11.0038	13.664	13.1436	0	1.60944	6.21461			13.7259	13.7488	4.38499	13.6353					-0.0858213	12.6868		11.2561	0	11.7768
725628	2014	3971	320681							121.653	31.8101		11.0723	11.0723	11.5509	8.14381	1	2.94444	6.49677			13.7631	13.7859	0.897298	13.7647		0		11.1563	1	11.1563		11.6314	10.6889	12.2701
50508	2014	3725	140727							112.449	37.4387		11.1893	10.4408	10.4325	8.34117	0	2.3979	5.11799			13.7463	13.8035	1.10028	13.6105				7.03439	0.0315971	10.4891		10.9097	10.2777	11.301
242816	2014	1810	320681							121.586	32.0638		11.1178	11.1178	4.81218		0	2.63906	4.40672			13.7422	13.7568	1.4467	13.7097				6.34564	1	6.34739		9.34032	6.91672	9.10353
622293	2014	3684	320412							119.933	31.6594		9.90017	8.59972	8.90802		0	1.09861	5.31321			13.6774	13.7647	8.7991	13.6713				8.67744	1	8.67761		10.1241	9.13303	10.7886
852660	2014	3340	210404							123.738	41.8089		9.18765	9.18765	11.0293	11.6628	0	4.02535	5.17048			14.2123	14.2191	0.0133444	14.1205					0	6.21261		11.53	10.0374	11.2677
969399	2014	3551	370303							118.142	36.8619		11.5347	10.5085	7.62071		0	2.19722	4.15888			13.5658	13.7197	17.8736	13.4896						8.47824		9.94237	4.63473	10.1046
495641	2014	1712	320681							121.69	31.9894		11.2539	11.2539	7.64012		0	2.19722	5.50939			13.7428	13.7579	2.60429	13.7302				8.13035	1	8.13065		11.6359	7.22911	11.3423
41179	2014	4032	120113							117.274	39.2451		9.42635	9.42635	5.98394		1	2.30259			0	13.8635	13.8916		13.7995		2.77259	0		-0.0767172	7.02287		10.1014	7.46221	10.046
334040	2014	3543	320830							118.566	32.995		11.5462	11.2942	9.20261		0	1.60944	3.43399			13.4533	13.5238	9.62985	13.4568				9.01128	1	9.0114		9.80868	8.71457	10.072
134456	2014	3524	330723							119.814	28.9622		10.8876	10.6914	8.37471		0	2.07944	4.31749			13.7114	13.7663	3.26627	13.744						8.09071		9.93586	6.96414	10.0302
50389	2014	2520	140426							113.352	36.4778		11.4507	10.3358	12.3048	13.2246	0	1.94591	4.79579	8.68508		13.6043	13.7131	0.710114	13.5342					-0.0309839	12.559		14.0981	12.6961	14.0977
70612	2014	1761	330109							120.348	30.1726		10.0049	10.0049	8.65626	6.1181	1	2.07944	4.52179		0.00261051	13.769	13.8358	1.01465	13.8326			0.00884956			8.24512		10.4439	6.66823	10.5246
48192	2014	3121	371724							115.917	35.3032		11.5446	11.5446	8.97449	4.51086	0	1.79176	4.70048			13.3344	13.4826	1.77517	13.2878				6.77992	0.0854701	9.23961		10.3816	7.55224	10.3915
413	2014	2110	210403							124.002	41.8371		10.298	10.298	10.6757	7.54115	0	2.19722	4.7362			14.2078	14.2165	6.58149	14.1149		2.48491			-0.263715	10.8898		10.0402	10.1194	10.0844
27700	2014	3465	320681							121.653	31.8101		11.0723	11.0723	9.04853		0	2.56495	6.01127			13.7631	13.7859	1.83903	13.7647				8.06338	1	8.06369		10.6983	8.81403	10.832
915697	2014	2641	440114							113.179	23.4008		10.1923	10.1923	6.02828		0	2.3979				13.9363	13.9409	9.03488	13.9537				3.89182	0.0126126	8.26514		9.85566	6.23637	10.0832
760004	2014	2452	320211							120.115	31.4545		7.75254	7.75254	8.42945	8.42398	0	1.38629				13.7228	13.7886	7.37179	13.7224				8.30028	1	8.30053		10.08	8.93577	10.2998
41022	2014	3099	320623							121.302	32.427		11.0116	11.0116	8.90286	6.35611	0	2.63906	4.80402			13.7143	13.7382	4.59279	13.6088				9.53849	1	9.53856		11.6858	8.22631	11.8353
28262	2014	4023	320681							121.85	31.6896		10.9892	10.9892	8.90951		0	0	5.96101	1.38629		13.7884	13.8096	12.1549	13.7886				10.6961	1	10.6961		11.7762	10.5179	11.8408
50345	2014	3940	140108							112.58	37.9785		11.7502	11.4326	10.9685		0	1.38629	5.05625			13.7284	13.7831		13.7057						9.23893		10.2775	6.47697	10.6163
985001	2014	2760	320681							121.833	31.8912		11.2677	11.2677	10.2954	6.09131	0	2.07944	4.65396			13.7561	13.7722	1.9983	13.7541				9.96176	1	9.9618		12.1442	9.4959	12.3087
31824	2014	5289	320681							121.822	31.9213		11.3011	11.3011			0	0				13.7517	13.7673		13.7475
1012210	2014	1711	370826							116.93	34.8804		11.2906	11.21	8.50815	6.15698	0	1.94591				13.362	13.4932	6.4819	13.3402						8.92532		10.8522	7.25559	10.9712
86416	2014	3613	330382							121.009	28.0841		10.4054	10.4054	10.4435	8.15766	0	1.60944	5.02388	1.09861		13.864	13.9042	3.03385	13.8813		3.09104				9.32412		9.89389	4.89035	10.1318
419355	2014	1890	440112							113.471	23.1669		9.74068	9.74068	7.57405	4.75359	0	2.89037	3.85015			13.966	13.9698	45.3958	13.9784				6.88141	0.223497	8.38		8.80026	4.12713	9.1191
99326	2014	3583	370611							121.103	37.6639		10.4721	10.4721	9.92935		0	2.30259	4.76217			13.7956	13.8575	0.389142	13.6534						8.71144		10.1521	9.21493	10.0313
27995	2014	1713	320681							121.653	31.8101		11.0723	11.0723	8.3957	6.63332	0	2.48491	6.3315			13.7631	13.7859	0.953545	13.7647				9.19756	1	9.19766		9.8599	6.05209	10.0093
516885	2014	3021	331022							121.624	29.1065		11.163	10.9508	9.72872		0	1.60944	4.91265			13.8252	13.8769	2.1553	13.8322						9.76526		10.4269	9.63874	10.4716
14500	2014	3929	110112							116.57	39.8296		9.5875	9.5875	12.1434	12.1992	1	2.19722	4.40672			13.9124	13.9173	1.84667	13.8536					-0.299041	12.1343		10.3162	8.5514	10.2176
66448	2014	3573	371103							119.218	35.1644		11.7003	10.9659	7.35883	8.13006	0	2.07944				13.544	13.6476	2.61314	13.0929						6.98008		9.99639	6.54965	9.94966
466981	2014	3110	410105							113.756	34.7694		10.9022	10.9022	9.5799		0	2.83321	6.50429			13.487	13.5294	0.458195	13.4659				7.35564	0.324891	8.48011		10.3396	8.6898	10.4536
235268	2014	1361	330922							122.819	30.723		11.4003	11.4003	8.85908	6.08222	0	1.09861	5.23644			13.8537	13.9035	0.782	13.8517						7.06817		9.9667	3.49651	9.88873
632788	2014	3353	320412							119.844	31.7106		9.90911	9.00871	9.12859		0	1.09861	5.26786			13.6708	13.7568	29.7492	13.6612				10.0659	0.6357	10.5189		10.2447	9.17533	10.2794
34569	2014	4411	511502							104.67	28.7723		11.7123	11.7123			0	4.31749	4.94876			13.9607	13.9504		14.0366								12.7978	10.2471	12.5936
85044	2014	3543	330402							120.732	30.7246		8.48544	8.48544	9.67866	8.12089	1	2.77259	5.3033			13.8017	13.8652	2.5468	13.7981		2.89037				9.75086		11.0809	8.93221	11.2065
773654	2014	1361	331081							121.635	28.2927		10.9871	10.9871	9.75967	7.58121	1	3.09104	5.9428			13.8696	13.9237	2.28647	13.8885						9.46491		11.8631	8.81359	11.9572
807762	2014	3911	330723							119.85	28.9698		10.82	10.6477	7.32317	7.78114	0	1.79176				13.7161	13.7702	1.05411	13.751						6.2672		10.3208	5.26786	10.0451
210022	2014	3645	321283							119.947	32.1459		10.4888	10.4888	8.81255		0	3.78419	6.63595			13.6592	13.6961	1.23365	13.6506					-0.0903196	9.0816		9.839	8.81492	10.3374
75762	2014	2710	320681							121.653	31.8101		11.0723	11.0723	10.1128	10.7832	0	1.94591	5.60947			13.7631	13.7859	23.759	13.7647				10.3465	0.100981	12.6394		14.0362	10.7023	14.0059
693110	2014	2221	330382							120.932	28.0851		10.4468	10.4468	13.1555	12.9119	0	3.13549	6.60935			13.856	13.8979	3.27242	13.8732				8.78722	0.0814079	11.2955		11.206	10.7721	11.0992
553427	2014	4073	440305							113.904	22.5142		9.16814	9.16814			0	3.04452	4.36945			14.0093	14.0236		14.014						0		0	0	0
53653	2014	3646	441900							113.943	22.9513		10.2682	10.2682	6.52062	7.77275	1	2.70805	5.47646			13.956	13.9727	0.967213	13.9479		2.99573		4.07754	0.1	6.38182		9.56128	9.95075	10.0238
580638	2014	3020	340225							117.952	31.1088		11.1619	10.841	8.10651	8.64347	0	3.04452	3.55535			13.5272	13.6393	21.3622	13.6162		3.4012		6.95081	0.192407	8.59914		8.41405	5.23111	8.54656
74640	2014	931	431026							113.698	25.483		10.8359	10.8359	8.0229		0	3.17805			0.00819672	13.7009	13.7589	36.5097	13.6688			0.00621581			8.64118		11.7625	0	11.9077
831700	2014	2822	320681							121.653	31.8101		11.0723	11.0723	7.97488		0	1.38629	5.9428			13.7631	13.7859	2.74126	13.7647				8.10016	1	8.10046		10.4986	8.64206	10.5663
800709	2014	932	513424							102.182	27.4069		12.1925	12.1925	12.0765		0	1.94591	4.82831			14.0655	14.0648	1.13921	14.2042						11.0302		12.7567	8.65713	12.9895
293932	2014	3923	220203							126.641	43.8893		11.4488	11.4488	7.74327	7.16317	0	2.30259	4.94876			14.3446	14.3526	7.92438	14.2719		2.30259				8.98281		10.0183	8.03528	10.053
38522	2014	3111	120112							117.312	39.0509		9.57947	9.57947		9.73311	0	1.94591	3.52636			13.8519	13.8742		13.7759				10.0202	1	10.0203		9.21274	7.24993	9.93972
660890	2014	1361	320681							121.589	32.0628		11.123	11.123		8.98231	0	2.07944	4.23411			13.742	13.7567		13.7101						8.3395		9.62582		9.56913
839336	2014	4411	330683							120.834	29.5759		10.8713	10.8226	12.5136		0	3.3322	4.60517	2.19722		13.7819	13.828	0.868943	13.8056						11.936		12.1663	10.0111	12.5161
896507	2014	3082	331082							121.249	28.7484		10.7328	10.7328	8.33998		1	2.48491	5.25227			13.8258	13.887	2.70363	13.8716						9.32072		9.92049	8.16166	9.93261
271780	2014	890	653024							73.693	39.3411		12.6793	12.1992	9.23932		0	1.09861	5.1985			15.0561	15.0889	106.642	14.7306						10.8029		11.4351	10.0292	11.5537
56349	2014	1751	371602							118.012	37.3756		11.6798	11.3818	6.72743	2.19722	0	1.94591	4.15888			13.6059	13.6864	2.00651	13.4767						7.52348		9.96913	7.58883	10.0694
679900	2014	2622	532501							103.158	23.4278		11.9555	11.9555	10.4626	8.90896	1	3.8712	7.1507			14.2	14.2165	0.448464	14.328				7.79893	0.134503	9.80516		11.265	9.40344	11.4232
1233	2014	4032	320412							119.851	31.7233		9.83611	8.94536	10.9053		0	3.4012	4.09434		0.0117145	13.6737	13.7581	0.0307482	13.6616		1.38629	0.0518075	6.89972	1	6.90073		10.974	8.32045	11.1456
12567	2014	4061	441625							121.661	31.8129		11.0795	11.0795	7.98412	6.7334	1	2.07944	5.16479			13.7632	13.7853	3.71627	13.7645					-0.0985832	9.22671		10.0883	6.77194	9.94449
114990	2014	3761	520303							106.919	27.8116		11.6801	11.5496	10.8124	6.17587	1	2.63906	4.09434	9.10175	0.000577712	13.8185	13.8463	0.975695	13.8858		3.93183	0.00140554	8.78905	0.0729411	11.4072		12.5684	11.7896	12.6838
966942	2014	4290	420902							113.998	30.9458		10.5605	10.5605	13.4841	12.9314	0	2.83321	4.54329			13.4297	13.4471	1.45117	13.4379		4.51086				12.6933		13.6991	13.547	13.8257
892544	2014	1019	330922							122.447	30.7278		11.2655	11.2655	9.00871	7.44249	0	2.48491	5.59842	4.00733		13.8304	13.8935	0.696489	13.828						9.38135		11.0888	7.22257	11.6732
841996	2014	2221	370812							116.822	35.5483		9.726	9.726	15.863	14.8343	1	3.46574	2.19722			13.5228	13.5988	0.678109	13.4338		2.63906				14.6478		17.1104	13.9327	17.4273
77351	2014	1752	320681							121.653	31.8101		11.0723	11.0723	11.3605		0	2.83321	6.44731			13.7631	13.7859	0.942817	13.7647					-0.0363851	11.1618		11.9539	11.2267	12.0912
53645	2014	4090	440606							113.16	22.9135		9.56506	9.56506	9.33653		0	2.30259				13.9891	13.995	3.54761	14.0031		1.94591		5.97635	0.0202186	9.87755		8.38617	9.20301	10.215
132426	2014	4143	110113							116.56	40.118		9.85913	9.85913	7.26962	5.9162	0	3.2581	3.97029		0.0152068	13.927	13.9388	11.7925	13.8719			-0.000555734	9.01918	0.826	9.21044		9.44415		9.71348
668878	2014	1810	440608							112.814	22.8201		9.96357	9.96357	7.57405	5.743	0	3.04452	5.78996			13.9962	14.0008	3.44413	13.9926		1.60944		4.02535	0.0155297	8.19063		8.82011	10.5305	9.20422
309516	2014	3725	510904							105.487	30.3652		11.2166	11.2166	9.16073		0	1.09861	4.96284			13.9501	13.9361	5.00233	14.0092		2.30259		7.67136	1	7.67183		9.97539	6.52209	10.0933
718637	2014	3352	110109							116.129	39.9111		9.71235	9.71235	6.72623	6.60123	1	2.63906				13.9082	13.9271	1.68347	13.873				7.72798	1	7.72842		10.068	6.09357	10.2607
57857	2014	3139	220104							116.469	39.9338		8.64995	8.64995	5.69036	5.62762	0	2.19722				13.9274	13.9357	6.75	13.8706		1.38629		6.24611	0.167641	8.03236		9.41369	7.9505	10.0186
606280	2014	3541	320681							121.845	31.6893		10.9847	10.9847			0	2.30259	3.4012			13.7884	13.8096		13.7885						7.44073		9.14399		9.44177
856396	2014	3465	320681							121.583	32.0632		11.1149	11.1149	9.50458	9.41181	0	2.63906	5.36598			13.7423	13.7568	1.23984	13.7098				9.24368	1	9.24378		13.0649	9.55237	13.1991
957629	2014	4122	320481							119.534	31.4971		9.93932	9.93932	8.97879	6.09582	0	2.30259				13.6608	13.7356	20.2084	13.6343		0.693147		9.76187	1	9.76192		9.99438	7.86902	10.0842
912796	2014	2239	654003							84.9189	44.4352		11.9217	11.9217	5.22575	5.44674	0	2.3979				14.8623	14.85	1.05979	14.8464					-0.114786	6.24417		10.0715	8.79118	10.0175
745343	2014	3351	510681							104.209	30.9674		11.025	11.025	8.74751	8.40246	0	3.13549	5.18739			14.0305	14.0275	1.4134	14.1011						8.16109		11.2048	8.91718	11.3165
28269	2014	1810	320681							121.653	31.8101		11.0723	11.0723	7.78239	9.09156	0	2.3979	6.32972			13.7631	13.7859	1.06007	13.7647				9.23357	1	9.23367		10.3502	6.68336	10.2917
267808	2014	1514	320681							121.856	31.8903		11.2783	11.2783	9.95352	8.23774	0	4.06044	6.38012			13.7568	13.7732	1.44142	13.7543		2.3979		7.70841	0.168063	9.4919		10.1083	9.16649	10.8488
31826	2014	5430	320681							121.689	32.0216		11.2517	11.2517			0	0				13.7402	13.7566		13.7229
48196	2014	3923	371526							116.259	36.8619		11.176	11.176	9.77001		0	1.38629	5.01728			13.5678	13.6341	12.3513	13.4884						10.0878		10.9991	7.02643	11.2612
731419	2014	3651	331083							121.159	28.0958		10.4245	10.4245	8.95867	5.75574	0	3.21888				13.8713	13.9123	0.412379	13.8943				3.17805	0.0209424	7.04491		10.1188	6.89972	10.0571
121616	2014	3151	510503							105.424	28.7629		11.6636	11.4753	9.50129		1	2.48491	5.32301			13.9241	13.9397	2.03801	14.0226						10.6399		9.92628	8.80327	9.95442
369949	2014	3440	320681							121.626	32.0078		11.1708	11.1708	7.12367		0	2.07944	3.3673			13.7438	13.7585	19.3274	13.724				8.36869	1	8.36893		9.99012	6.35611	9.62318
805684	2014	3321	130733							115.138	40.9144		11.6741	11.6741	11.0513	10.4685	0	1.79176	3.29584			13.917	13.9222	5.46112	13.8722						11.2897		10.0712	8.50815	10.077
12522	2014	911	532501							103.263	23.557		11.8526	11.8526	5.27811	9.81011	0	1.79176				14.1988	14.216	7.77011	14.3277		1.38629				6.51767		10.019	6.35784	10.0917
803653	2014	3731	331002							121.496	28.6962		10.9477	10.9477	10.0212	11.4915	0	1.79176	5.98896			13.8383	13.8906	41.27	13.8816						11.6988		11.7616	11.664	11.7328
14514	2014	3514	320681							121.861	31.6894		10.998	10.998	14.2207	15.1135	1	1.60944	6.56386			13.7888	13.8097	3.43285	13.7892					-0.0702205	13.9619		14.9852	12.8227	15.1819
1052813	2014	1361	320681							121.595	32.0632		11.1303	11.1303	8.86163	5.52545	0	1.38629	5.79301			13.7417	13.7566	5.33333	13.7101				8.50593	1	8.50613		10.3023	7.48493	10.52
248223	2014	1411	310120							121.397	30.9133		10.4806	10.4806	7.71957	7.51752	0	3.2581	4.57471			13.7887	13.8727	0.769831	13.7998				4.92725	0.233108	6.38519		9.2921	6.92067	9.44296
907051	2014	3317	141181							111.821	37.1361		10.346	10.346	10.6401		0	2.3979	4.59512			13.7875	13.7992	0.461498	13.5477						10.4106		11.9479	10.1988	11.9555
325737	2014	4290	210403							123.942	41.8436		10.1134	10.1134	13.3475	12.628	1	1.94591	5.05625	9.91892		14.21	14.2187	1.30659	14.1175		2.19722		9.8009	0.115492	11.9595		11.1345	10.8131	11.3352
503209	2014	2319	510132							103.856	30.3707		11.0989	11.0989	5.3033		0	3.09104	2.83321			14.0548	14.0447	3.09184	14.1328					-0.0330033	5.71703		5.39363	2.48491	5.76205
775024	2014	2429	350503							118.581	24.9423		8.27289	8.27289	9.32599	7.37086	1	2.94444	5.18739			13.9732	13.994	1.38046	13.9524						9.44652		9.99347	8.39208	10.0744
874328	2014	1370	442000							113.406	22.519		10.6516	10.6516	10.228	9.55166	0	2.56495	4.33073			13.9983	14.0045	4.12354	14.0016				6.52942	0.0972597	8.85993		9.63332	0	10.1519
49782	2014	3722	371502							115.945	36.5005		11.4922	11.4922	12.1261	11.8306	0	2.48491				13.4892	13.5805	0.669993	13.4483				11.1174	1	11.1175		9.60972	10.593	10.2035
969942	2014	3340	330281							121.314	30.0344		10.5224	10.2505	11.3129		1	2.19722	3.68888			13.8255	13.8877	0.630102	13.8593				7.86902	0.107269	10.1015		13.0213	11.166	13.2341
685082	2014	3952	340822							116.823	30.7485		10.4368	10.4368	8.17386		0	1.38629	5.17615			13.5623	13.5958	9.6701	13.5023		1.94591			-0.114072	6.84482		9.73222	8.24276	9.94386
14343	2014	3761	120110							117.401	39.1616		9.76806	9.76806	15.6726	16.057	0	1.60944	5.14166			13.8552	13.8848	3.32729	13.7809				13.7799	0.0996772	16.0858		16.022	16.0365	16.1115
2060	2014	3754	440106							113.33	23.1236		8.967	8.967	11.8147	11.4552	0	1.60944	4.95583	8.60006	0.000406742	13.9773	13.9822		13.9976		0	-0.000532033	11.5338	0.718528	11.8643		10.9666	11.0783	11.4378
853275	2014	3621	210302							123.003	41.1145		11.5042	9.56044	6.53959		0	2.70805	4.68213			14.0792	14.1491	3.84006	13.9797					-0.143905	8.88572		9.9362	0	10.3458
120878	2014	3353	370306							117.877	36.8339		11.2712	10.95	10.792	9.89556	1	2.19722	4.81218		0.00201518	13.5877	13.6916	1.52528	13.4993			0.0183727	10.159	0.283658	11.419		12.126	11.3026	12.2987
907099	2014	3316	140981							112.763	38.7585		11.2401	10.8045	15.9976	15.3954	0	2.48491	5.46383	10.9812		13.8391	13.877	0.970091	13.833						14.762		15.7123	13.7987	15.6434
907100	2014	3240	140105							112.562	37.8248		11.6506	11.2377	9.37237	11.412	0	1.94591	5.04343			13.7295	13.7902	2.63407	13.6841						9.50599		13.3596	11.1034	13.5681
31806	2014	3831	320681							121.653	31.8101		11.0723	11.0723	8.34022	6.88551	0	3.4012	6.03787			13.7631	13.7859	1.82544	13.7647				8.57187	1	8.57206		10.5106	5.83481	10.4654
76350	2014	3444	320681							121.665	31.8379		11.1216	11.1216	10.1985	9.41173	0	2.56495	6.08222			13.7594	13.78	0.273401	13.7591		2.19722		7.54062	0.298321	8.75037		10.6763	10.6735	10.793
35488	2014	3060	510681							104.338	30.9318		11.2032	11.2032	7.37963		0	0.693147	5.17615			14.0142	14.0105	36.1183	14.0853						8.1197		10.2251	8.32748	10.0688
991172	2014	2423	330784							120.076	28.9874		10.2983	10.2983	8.69768		1	2.07944	3.73767			13.7478	13.7974	4.04327	13.7884						8.36614		10.0523	7.90875	10.1291
14334	2014	3761	510105							103.962	30.6955		10.705	10.705	12.8383	12.6624	1	1.94591	4.70953			14.0694	14.0631	16.4338	14.1363		2.70805				13.271		12.1489	11.7607	12.5593
474989	2014	3240	320684							121.445	32.1115		10.912	10.912	9.14142	6.90274	0	3.17805	6.72022			13.7458	13.76		13.6921				9.89329	0.945235	9.94966		12.0836	10.0282	12.1768
765159	2014	3319	210711							120.994	41.0678		12.3672	11.2152	12.6001		0	1.09861	2.56495			13.8762	14.0244	14.0985	13.8145					-0.296382	12.6033		12.7231	9.78075	12.8872
697183	2014	2423	510112							104.247	30.565		11.2301	11.2301	6.8742	5.74939	1	3.58352	3.3322			14.0274	14.0186	12.6949	14.0956				7.31189	1	7.31255		8.77817	0	8.96201
44701	2014	1521	340225							117.951	31.2659		11.3813	10.6696	9.63548	9.51584	0	2.19722	4.09434			13.4956	13.6384	0.767867	13.5824		2.63906		9.0103	1	9.01042		10.2852	9.66472	10.7836
48021	2014	4141	371623							117.596	37.7558		11.7861	11.7861	11.5723	10.6949	0	3.66356	4.60517			13.6191	13.6464	1.12285	13.4741		1.79176				11.4579		10.7584	9.36948	11.3655
837244	2014	3591	310120							121.452	30.845		10.4848	10.4848	10.2497	10.4894	0	2.56495	5.27811			13.7951	13.8802	1.21994	13.8089					-0.128502	8.55179		11.3153	10.755	11.2444
606256	2014	1033	320321							116.634	34.7282		11.5354	11.0393	7.36265	4.18965	0	3.09104	3.3322			13.3095	13.4967	0.166667	13.266					-0.0621302	5.826		8.4242	3.91202	8.66181
74996	2014	3735	320681							121.74	31.7165		10.9495	10.9495	8.19395		0	0	3.04452			13.7808	13.8048	3.7544	13.7804					-0.0956038	9.74455		10.0675	0	9.7974
331354	2014	3541	211004							123.218	41.2173		11.2937	10.0376	9.7748	7.43838	0	2.07944	5.18739			14.1073	14.1575	1.8623	14.0069				6.3613	0.509683	7.03615		9.97544	7.36265	10.1634
49597	2014	3340	371311							118.3	34.9787		11.1315	11.1315	11.5078		0	1.09861	5.29832			13.5263	13.5656	8.58544	13.1987		2.99573				11.1068		10.1566	9.13841	10.0904
65208	2014	3734	320681							121.835	31.884		11.2593	11.2593	9.87277		0	2.19722	5.90808			13.7571	13.7735	29.2231	13.7556					-0.0997893	11.1113		11.3435	9.19837	11.4497
1043362	2014	3439	320684							121.45	32.1085		10.9193	10.9193	10.8124		0	1.38629	5.75257			13.7459	13.76	46.8604	13.693		2.3979		10.8198	1	10.8198		9.86272	10.3349	10.0504
979359	2014	1810	441302							114.528	23.1537		10.8468	9.5691	10.6621	4.62497	0	2.19722	4.44265			13.8957	13.9811	1.85526	13.8646					-0.00747859	11.1418		9.74543	8.33783	10.0475
820178	2014	3919	320412							119.861	31.7528		9.68323	9.01159	5.84644	5.60212	0	1.60944	2.63906	5.07517		13.6793	13.7568	260.049	13.6616		0		11.1519	1	11.1519		10.4644	8.60758	10.3663
968404	2014	3623	320582							120.65	31.9425		10.0339	10.0339		6.4892	1	2.19722	5.11199			13.7272	13.763		13.6693		2.07944		9.94381	1	9.94386		9.93256	8.03041	10.1461
114902	2014	3240	522730							106.992	26.4864		11.6728	10.4367	10.2232	7.93093	0	2.56495				13.8653	13.9746	0.365889	14.0259						9.26606		13.2372	0	13.3317
938012	2014	1711	500106							106.379	29.7229		10.9315	10.9315	7.01212	3.13549	0	2.3979				13.9073	13.8987	0.602442	14.0167						7.03527		10.8787	5.87774	10.766
1042474	2014	3452	320684							121.45	32.1031		10.918	10.918	10.2593	7.46851	0	1.60944	5.55683			13.7462	13.7602	3.6472	13.6944				9.10431	1	9.10442		10.4518	6.25958	10.4288
202934	2014	4412	222426							128.915	43.1104		11.4979	10.987	10.7445	6.89264	0	2.70805	4.85203			14.3798	14.4213	2.86367	14.2726						10.4405		8.81492		9.90319
94425	2014	3011	440305							113.88	22.5271		9.3577	9.3577	9.39008	8.78905	0	1.60944	5.77144			14.0078	14.0211	1.27984	14.0121				10.084	1	10.084		11.5248	9.24106	11.4562
654663	2014	3931	330382							120.996	28.0596		10.4889	10.4889	9.66751	7.47477	0	2.3979	4.68213			13.8611	13.9023	5.81901	13.8768		3.68888				9.45195		10.2776	6.67456	10.4369
14310	2014	3911	110109							116.134	39.9029		9.72886	9.72886	8.24643		0	1.38629	4.86753			13.9073	13.9262	61.4086	13.873						10.9233		11.1143	8.45829	11.5642
712967	2014	3669	320925							119.761	33.4238		11.4207	10.9545	10.6041		0	1.09861	4.69135			13.5516	13.642	110.239	13.4772		2.3979		11.328	1	11.3281		10.0362	5.1299	10.3216
119055	2014	3939	500106							106.427	29.5461		11.079	11.079	8.86291		0	1.38629			1.9816	13.8916	13.8863	9.29722	14.0106			3.38655	8.11582	1	8.11612		9.9643	5.0814	10.1671
838639	2014	1722	330110							120.014	30.3931		9.57646	9.57646			0	2.77259	3.09104	4.48864		13.7603	13.8179		13.8016								11.012	10.7074	11.2932
838646	2014	1741	330110							120.15	30.4622		10.0143	10.0143	6.9921	5.60947	0	2.77259	4.44265			13.7528	13.8135	1.86076	13.7924						6.37843		10.5357	7.3815	10.6172
603744	2014	3854	320681							121.838	31.8837		11.2606	11.2606	10.4206	7.51262	0	2.07944	5.82305			13.7573	13.7735	1.96146	13.7557				9.12815	1	9.12826		10.5394	9.54166	10.8857
754043	2014	3691	321182							119.865	32.1952		10.6427	10.6427	10.3011	8.60153	0	1.38629	1.38629			13.6481	13.6806	24.0391	13.6386		1.94591			-0.242356	10.7123		11.6092	8.88086	12.1447
323881	2014	4190	320211							120.239	31.5901		8.81479	8.28764	9.8949		0	3.98898	6.51175			13.7191	13.7918	1.78343	13.7021		3.7612		3.29584	0.00122388	10.0016		8.65434	8.68033	8.81922
1312	2014	3351	320581							120.818	31.5803		9.56519	9.56519	6.69456	4.92725	0	1.38629	3.29584			13.7562	13.8095	8.21018	13.712		4.40672			-1.4195	9.21044		11.6738	7.72312	11.6203
798826	2014	912	532625							104.528	22.9025		12.4115	12.3291	10.8161		0	1.79176	5.45104			14.0958	14.1214	1.91635	14.2249						11.2704		9.83296		10.0054
842	2014	4218	440605							112.896	23.03		9.56879	9.56879	8.52457		0	2.99573	4.04305			13.9846	13.9878	6.93481	13.9823		1.09861		8.51719	1	8.51739		9.92564	8.82893	10.2763
894923	2014	4019	110112							116.564	39.7835		9.74443	9.74443	7.05962		0	2.48491	3.89182			13.9066	13.9105	8.85398	13.8479				7.55904	0.191704	9.21094		9.71505	8.80357	10.0625
940765	2014	1331	429005							112.873	30.4683		11.7304	11.494	11.2399	10.566	0	2.30259	4.26268			13.3578	13.4138	6.4328	13.4465		1.09861				10.5109		12.6987	11.8203	12.8658
1012571	2014	3314	230506							121.335	31.4511		10.2412	10.2412	6.11368		0	1.94591				13.789	13.8335	6.10644	13.7694						7.81116		12.1622	8.13944	12.1612
688313	2014	1773	330603							120.47	30.1052		9.71659	9.71659	11.4004	10.8663	0	2.94444	6.2672			13.7809	13.8482	4.14532	13.8294				6.62007	0.0206868	10.4984		11.6434	9.33327	11.6793
977655	2014	1712	320681							121.653	31.8101		11.0723	11.0723	10.5917		0	2.07944	6.07304			13.7631	13.7859	0.143441	13.7647				7.02376	1	7.02465		11.6345	9.10142	11.6076
49798	2014	2760	370682							120.772	36.9679		11.1745	11.1745	8.86036		0	1.79176	4.47734			13.7493	13.7719	2.50197	13.5274						9.28563		10.2988	4.63473	10.5571
688365	2014	3514	320681							121.85	31.6896		10.9892	10.9892	10.28	10.0755	0	1.60944	5.52943			13.7884	13.8096	6.44904	13.7886				11.0482	1	11.0483		13.0426	10.4416	13.1988
730116	2014	3912	330683							120.839	29.6293		10.7707	10.7707	9.53806	7.62071	0	3.09104	4.55388			13.7888	13.829	0.809426	13.8116						8.68135		9.75794	9.18605	10.1677
47896	2014	2625	371523							116.282	36.612		11.1029	11.1029	9.02497		0	1.60944	5.44242			13.5462	13.621	3.51079	13.4794						9.3259		11.4955	7.10988	11.6802
816073	2014	2911	610402							108.77	34.306		9.98526	9.65582	13.0391	14.2132	0	1.79176	4.89784			13.8074	13.8166	9.28847	13.7716		2.70805				13.8816		13.3507	12.7812	13.2886
40024	2014	3529	120113							117.249	39.2565		9.44081	9.44081		5.15906	0	2.19722	5.1358			13.8634	13.8921		13.8014		1.38629	0.0561652	6.96224	1	6.96319		10.42	0	10.7165
859418	2014	3110	370812							116.795	35.6189		9.81646	9.81646	11.3157	9.39449	0	2.89037	7.29574			13.5262	13.6018	1.42963	13.4388		2.07944		9.6069	0.279324	10.8823		11.3366	9.24744	11.5753
77259	2014	3465	320684							121.468	32.1082		10.9486	10.9486	10.667		1	1.94591	6.60123			13.7454	13.7595	0.542222	13.694				8.58821	1	8.5884		12.6304	9.31677	12.6939
172686	2014	3461	130108							114.665	38.0418		11.1705	11.1705	9.16576	5.6204	1	2.94444	5.5835	0.693147		13.72	13.7552	5.38451	13.6074		2.99573		10.0118	0.72705	10.3306		10.6311	10.4371	10.767
69297	2014	3230	330109							120.494	30.2823		10.4004	10.4004	9.23386		0	2.48491	3.66356	3.95124		13.7653	13.834	2.77701	13.8112				9.5799	1	9.57997		10.1256	6.41836	10.036
965997	2014	3530	310113							121.355	31.3111		9.69073	9.69073	6.14847	7.87398	0	2.19722		4.94876		13.8035	13.8572	16.7206	13.7835						7.03703		10.795	7.24423	10.6851
730744	2014	2110	330702							119.619	29.0725		11.1412	11.1029	9.24484		1	3.04452				13.6727	13.7236	1.93085	13.7054						9.50122		10.268	8.92106	10.3426
901432	2014	933	440224							113.943	25.3084		10.5486	10.5486	11.8241	12.2155	0	3.78419	4.43082			13.7272	13.7688	0.150012	13.6472		0		8.12859	0.172274	9.88731		11.3219	9.71559	11.7351
991057	2014	4025	320681							121.653	31.8101		11.0723	11.0723	9.24783	8.80222	0	1.79176	6.24222			13.7631	13.7859	3.12133	13.7647				10.2533	1	10.2533		12.4168	7.91206	12.3972
339086	2014	3923	330212							121.521	29.8074		9.71625	8.9968	9.34496		0	4.02535	4.85981			13.8647	13.9149	0.396201	13.9067				7.48043	1	7.48099		10.0343	5.59471	10.2047
48350	2014	1810	371602							118.069	37.3799		11.7139	11.3592	7.66482	9.0884	0	1.94591	4.83628			13.6004	13.6936	0.266196	13.479						8.19451		12.2561	8.24197	12.4156
745750	2014	3312	530102							102.689	25.1004		11.184	9.03826	9.18564		0	3.04452	3.98898			14.2134	14.2581	5.15976	14.3376						10.8908		10.8019	10.7694	11.0972
942636	2014	3440	110112							121.428	32.1719		10.9136	10.9136	7.27794	5.33754	0	2.30259	4.68213			13.7422	13.7559	23.3799	13.6766				9.60865	1	9.60871		10.2571	8.88406	10.4506
69379	2014	1922	330109							120.283	30.2176		9.61362	9.61362	7.73193	6.63068	1	2.56495	4.27667			13.7731	13.8413	1.139	13.8332						7.73149		11.1094	8.67129	11.276
99721	2014	2651	320681							121.627	31.8316		11.1015	11.1015	11.5451	10.0223	1	2.48491	4.80402			13.7583	13.7811	1.7407	13.7594				8.70748	0.0867122	11.1527		12.1063	10.9904	12.3231
48486	2014	3411	371481							117.244	37.7495		11.712	11.712	10.076	9.16409	0	1.79176	4.41884			13.6335	13.651		13.4903		3.09104				8.82438		10.9355	9.21742	10.9722
34940	2014	932	513401							102.239	27.8969		12.2835	12.1539	12.0302		0	1.79176	4.06044	9.60144		14.0363	14.0571	31.9211	14.1763		1.38629				13.965		12.9648	11.9906	13.171
653479	2014	3615	321282							120.258	31.9667		10.2545	10.2545	8.70765	5.27811	0	1.94591	5.0689			13.6994	13.7346	18.959	13.6741				9.43148	1	9.43156		10.204	6.28413	10.3541
875826	2014	3971	320681							121.564	32.0158		11.0851	11.0851	10.2108	7.25418	0	2.56495	6.35784	4.70953		13.7452	13.7615	0.973325	13.7201					-0.159545	9.80967		10.7331	7.52348	10.9906
816310	2014	3340	371681							117.832	37.0054		11.3074	11.1335	10.8202	10.0561	0	1.79176	4.95583			13.6075	13.6916	3.70857	13.4962						10.5553		13.4725	10.5731	13.5235
73552	2014	2760	360902							114.372	27.8793		11.8507	10.3491	12.578	11.691	1	2.63906	5.47646			13.3798	13.5878	4.96503	13.4884						13.1311		11.6803	10.0562	11.9634
800811	2014	4111	321100							119.484	32.1252		9.3911	9.3911	12.216		0	1.94591	4.20469			13.6576	13.7102	1.42555	13.6325		2.3979		12.6633	1	12.6633		13.8284	12.899	13.9748
858964	2014	3931	320312							117.128	34.3621		11.0233	9.50046	8.68406		0	1.38629	5.18178			13.4029	13.5205	6.3233	13.2276		1.09861		10.7591	1	10.7592		10.151	10.4294	10.3876
809717	2014	3412	310117							121.329	31.0993		10.0661	10.0661	7.82923	5.78383	0	1.79176	4.94876			13.7944	13.8653	13.2471	13.7903				9.93494	1	9.93499		10.6816	9.12902	10.7492
462589	2014	2679	330723							119.839	28.9626		10.8444	10.6512	2.19722		0	1.38629	3.82864			13.7153	13.7699	289.909	13.7489				6.11147	0.141424	8.06778		10.0216	6.35957	10.0275
725624	2014	3490	320681							121.667	31.8319		11.1123	11.1123	9.74032		1	2.94444	5.76205			13.7605	13.7813	0.993222	13.7605		1.60944		9.18184	0.896256	9.29146		11.6658	10.163	11.8122
597400	2014	3020	350582							118.53	24.7249		10.1941	10.1941	7.49165	6.31536	0	3.46574	4.94876			13.968	13.9808	4.44928	13.9671				5.83188	0.158678	7.67322		9.69794	7.12769	9.58521
74670	2014	3751	310151							121.756	31.3639		10.1328	10.1328	15.3557	14.4438	1	2.89037	5.0689	10.2456		13.8286	13.8642	1.34474	13.8132		3.93183			-0.449768	14.6939		16.1961	11.3643	16.4374
286616	2014	2652	120104							117.19	39.079		8.94156	8.94156	7.4553		0	3.04452	4.40672			13.8595	13.8799	2.55864	13.7906		3.80666		6.69827	0.489144	7.41397		9.48903	7.73892	9.66846
646569	2014	2312	320582							120.481	31.9842		10.5276	10.5276	7.45876		0	3.04452	4.54329			13.7019	13.7343	2.14949	13.6728					-0.0263336	7.30115		9.83059	6.39859	9.90763
39643	2014	3070	120114							116.985	39.5116		10.6976	10.6976	9.2556		0	2.48491	5.28827			13.8495	13.8789	0.556467	13.7965				8.16849	1	8.16877		10.3265	6.27288	10.47
1050694	2014	3465	320681							121.576	32.0026		11.103	11.103	8.18897	5.83481	0	0.693147	5.84354			13.7454	13.762	12.2705	13.7236				7.83992	1	7.84031		10.4088	7.89133	10.4581
39925	2014	3931	120113							117.07	39.2571		9.70071	9.70071			0	2.83321				13.8605	13.8819		13.8				10.8787	0.186611	12.5574		13.0227	0	13.0403
795382	2014	1810	340223							118.314	30.92		11.1119	10.8595	11.1044	7.95156	0	1.79176				13.5605	13.6733	3.89406	13.6579					-0.101603	10.1072		10.0899	5.2832	9.94544
48905	2014	3931	370902							117.202	36.2042		9.39599	9.39599	10.4693		0	1.79176	3.46574			13.6048	13.6554	0.25565	13.5159		1.09861				8.58523		13.0699	0	13.0742
48839	2014	2661	371702							115.697	35.4137		11.691	11.691	8.86884		0	1.38629				13.312	13.4695	3.94786	13.2995		1.38629				8.35255		11.1477	7.1317	11.4555
530792	2014	3724	440606							113.316	22.7741		9.42686	9.42686	10.0499	11.4502	0	3.13549	5.42935			14.0013	14.0074	1.13101	14.0123		0.693147			-0.00448816	9.25656		11.8967	9.96166	12.0288
769157	2014	1761	310112							121.4	31.1941		9.36682	9.36682	7.69074	8.53935	1	3.04452	5.2933			13.8093	13.8744	3.10962	13.7961					-0.278968	9.50651		10.4461	6.97541	10.2843
847101	2014	3317	640205							106.677	39.1716		10.7893	10.7893	12.6205	11.6091	1	2.77259	5.34233			14.1013	14.117	0.159447	14.1441						10.3873		13.9313	12.0831	14.0993
855290	2014	3339	110114							116.24	40.2002		8.86656	8.86656	10.4232	7.36391	1	2.70805	5.39363	7.52078		13.9429	13.9588	1.94311	13.8841					-0.205291	10.752		11.0984	9.96965	11.5656
929071	2014	3762	210114							123.261	41.8217		10.3816	10.3816	8.64629		0	2.30259				14.1799	14.1851	12	14.0978		1.60944		5.87774	0.0621086	8.65678		10.2202	6.18415	10.7218
692778	2014	3151	350627							117.19	24.8287		10.2544	10.2544	11.6215	10.8759	0	2.94444	2.94444			13.8872	13.8956	2.29407	13.8685					-0.0478842	11.1257		10.1352	10.0736	10.3085
837796	2014	3465	320684							121.532	32.063		11.0397	11.0397	11.0212	6.62141	0	2.70805	6.62407			13.7442	13.7588	0.92545	13.7076		2.30259		10.8013	1	10.8013		13.1964	10.4593	13.3117
839873	2014	3919	331081							121.583	28.2579		10.9145	10.9145	5.59099		0	2.3979	3.91202			13.8717	13.923	5.0885	13.8916				7.04752	1	7.04839		8.82879	3.2581	8.45361
48487	2014	3411	371621							117.6	37.4837		11.556	11.556	9.97739		0	1.79176	4.39445			13.633	13.6655		13.4559						8.82365		10.8816	9.04121	10.8983
492368	2014	3339	654024							81.9745	43.537		12.0401	10.9214	11.8185		0	1.38629	4.45435			14.9218	14.952	0.0439181	14.8374						5.84064		10.3987	8.78477	10.8279
900174	2014	1713	320623							121.289	32.4083		10.9724	10.9724	9.07292	6.94312	0	2.48491	6.27288			13.7163	13.7409	0.50838	13.6086				8.06621	1	8.06652		11.6184	7.66341	11.6951
831079	2014	4114	220211							126.595	43.814		11.4019	11.4019	10.6391	6.84801	0	1.60944	5.14166			14.3417	14.3508	0.0939542	14.268		0				9.11173		12.0529	9.02714	12.3332
22872	2014	3953	330683							120.886	29.6247		10.8187	10.8187	9.61754	8.81492	0	1.38629	4.95583			13.7903	13.8302	12.7576	13.8191						9.94497		9.95584	8.22898	9.89288
825435	2014	3353	620403							104.801	36.7395		11.3238	11.3238	9.60771		0	1.60944	4.72739			14.0673	14.0562	18.8938	14.0809						10.7183		11.7934	10.9268	12.1476
27825	2014	3465	320681							121.653	31.8101		11.0723	11.0723	9.0386		0	2.56495	6.50578			13.7631	13.7859	0.831843	13.7647				8.8235	1	8.82365		13.1133	10.3797	13.2745
76887	2014	3332	320411							119.98	31.8211		7.86636	7.86636		8.49944	0	2.63906	3.17805			13.7073	13.7646		13.6742		4.15888		9.8951	1	9.89515		11.8945	9.44502	11.7168
38571	2014	2422	120118							117.075	38.8173		10.5525	10.5525	6.93537	7.65586	0	1.09861	5.04343			13.803	13.828	50.6667	13.7357				8.55314	0.558995	9.13486		10.0277	5.67332	10.0712
121675	2014	3315	431381							111.481	27.7524		11.5279	11.5279	13.9724	12.8743	1	4.76217			5.55593e-06	13.5795	13.6181	0.765452	13.6031		2.94444	2.52391e-05			12.9763		14.9143	13.6127	14.8098
113268	2014	4041	500108							106.557	29.53		11.2507	11.2507	12.7335	10.2152	1	3.78419	2.99573	4.84419		13.8709	13.8671	1.16966	13.9906		0.693147		10.2754	0.11593	12.4301		14.0424	12.5071	14.0306
65676	2014	1712	320214							120.375	31.509		9.46644	9.43521	6.89366	4.7185	1	2.99573	5.03695			13.7269	13.7943	1.12936	13.7156					-0.0136122	8.01069		10.4154	6.63857	10.3425
800905	2014	3316	451031							105.362	24.7764		11.8384	11.8384	13.6301	11.8687	0	1.09861	3.09104			14.0384	14.05	1.03637	14.1704						11.524		13.867	0	13.8978
426328	2014	3142	340604							116.825	33.8845		11.642	10.662	10.5847		1	2.83321	4.07754			13.2962	13.4494		13.1404		2.19722			-0.0897901	10.5022		9.12685	7.90323	9.24975
824556	2014	3490	320681							121.843	31.903		11.288	11.288	8.45702		0	1.60944	5.76519			13.7548	13.7708	3.20202	13.7516				7.09755	0.211882	8.64945		11.8874	9.80521	11.913
852367	2014	3725	330381							120.674	27.8427		11.1523	11.1523	9.17492	8.05769	1	2.70805				13.815	13.8722	1.16318	13.85				8.4487	1	8.44891		9.95304	7.8999	10.1904
535215	2014	1711	330411							120.557	30.7576		8.64453	8.64453	8.13124	7.80221	0	1.94591	4.54329			13.789	13.8557	2.32926	13.7991						8.1409		9.91081	8.80357	9.97082
96242	2014	2662	420222							115.454	29.8584		11.0398	11.0398	10.6115	10.076	0	1.79176	4.77068		0.000246299	13.3996	13.4724	1.58884	13.469			0.00210659			9.16346		11.3831	6.4708	11.3602
75491	2014	4411	320681							121.731	32.0571		11.3027	11.3027	15.9658	15.6255	0	2.07944	6.76157			13.7362	13.7542	0.417767	13.7157		3.04452			-0.0828895	13.832		15.2129	11.5161	15.5747
115016	2014	3312	522301							104.906	25.099		11.7409	11.7409	6.86901		0	1.09861	5.26786			14.055	14.071	203.571	14.1976						8.6484		8.97234	8.78063	10.1068
858762	2014	1711	320506							120.536	31.3436		9.16782	9.16782	9.39316	4.06044	1	2.56495	5.2832			13.7517	13.816	5.95913	13.7443					-0.242915	11.5044		10.0769	9.72753	10.3656
25892	2014	2671	330381							120.723	27.7219		11.2851	11.2851	9.60858		0	1.94591	5.10595			13.8106	13.8675	3.87226	13.8497		1.94591		8.57641	1	8.57659		12.8794	9.7145	13.0368
862783	2014	1469	371428							116.089	37.1676		11.5131	11.5131	8.36474		0	2.07944	4.96981			13.5595	13.6268	0.712374	13.4759						9.15662		11.5216	6.75809	11.529
663571	2014	1513	442000							113.377	22.7042		9.98515	9.98515	11.9959	12.6837	0	7.56631	5.88332			14.0014	14.0052	0.979606	14.0073					-0.0227216	11.1318		10.8765	9.54	10.814
316541	2014	3340	150522							122.416	43.014		12.0018	12.0018	7.1309		0	1.09861	2.77259			14.1176	14.1304		14.0657						8.53385		11.2546	10.5496	11.1067
1029663	2014	3734	320681							121.839	31.9166		11.3032	11.3032	10.278		0	1.60944	5.45959			13.7529	13.7686	15.3868	13.7486		2.48491		8.98193	0.152027	10.8656		10.2029	9.70119	10.2905
956622	2014	3979	330282							121.395	30.183		10.8767	10.5191	6.33328		1	2.19722	4.36945			13.8241	13.8809	5.0232	13.8313		0.693147			-0.0841457	7.57558		10.0571	8.92718	10.2296
775308	2014	1361	350122							119.786	26.2873		11.521	10.8795	9.06728	6.6695	1	3.04452	6.00141			13.8394	13.9481	0.629771	13.7316						8.2417		12.6023	7.18841	12.7111
446281	2014	4024	130207							118.135	39.5773		11.4464	11.254	8.33591	6.45047	0	3.4012	5.38907			13.8079	13.8645	1.60085	13.7306					-0.0661217	8.33327		8.56044	7.26822	8.80297
12889	2014	3669	430203							113.158	27.7822		10.8004	10.8004	13.5304	11.968	0	3.61092	4.77912			13.5569	13.5678	0.157367	13.5446		5.04986				11.4807		13.4896	11.9592	13.422
68615	2014	1711	331081							121.308	28.4888		10.2712	10.2712	6.77992		0	2.3979				13.862	13.9196	1.27849	13.8856				6.44413	0.421582	7.30854		10.0224	8.04077	10.2612
919188	2014	3513	320482							119.489	31.7019		9.83528	9.83528	9.27921		0	2.3979	4.78749			13.6516	13.7229	0.683354	13.6106				8.72079	1	8.72095		9.87406	7.11802	10.1049
801273	2014	3921	440606							113.172	22.8396		9.5165	9.5165	5.63479	6.7178	0	2.3979	5.2832			13.9962	14.0009	12.3301	14.0047				7.14677	1	7.14756		10.3559	6.12468	10.3705
607544	2014	3552	520303							106.952	27.7263		11.6626	11.6407	11.0826	10.1378	1	2.63906	5.15329	5.81711		13.8239	13.8347	0.441884	13.8959		2.48491				10.6985		13.0978	10.9724	13.1706
699340	2014	1762	330411							120.657	30.6853		9.47526	9.47526	7.61481	7.34859	0	1.94591	3.73767			13.7921	13.8511	1.62611	13.796				6.99942	1	7.00033		10.482	7.86211	10.5317
291909	2014	1810	330603							120.432	30.1097		9.8911	9.8911	7.62803	6.07304	1	3.17805	5.95584			13.7761	13.8437	2.63274	13.8315				4.60517	0.0420168	7.77528		10.4191	8.84087	10.4533
607080	2014	3512	341124							118.314	32.1216		10.7508	10.7508	10.3606		0	1.60944	2.3979			13.5435	13.6143	1.26349	13.5472		2.30259		5.98394	0.0380998	9.25158		10.1829	8.23933	10.3808
791647	2014	3091	320681							121.653	31.8101		11.0723	11.0723	9.99209	8.90041	0	1.94591	6.09807			13.7631	13.7859	2.33507	13.7647				9.4008	1	9.40088		12.5806	10.4048	12.5592
531434	2014	4071	220181							125.514	44.0155		9.7535	9.7535	8.7185	6.78672	1	2.89037	4.89784			14.3625	14.372	2.49974	14.3062		0		7.01031	0.228359	8.48735		8.4797	7.35436	8.90286
500534	2014	3924	371203							117.825	36.0357		10.8984	10.8984	10.6686		0	0.693147	4.99043			13.5558	13.6071	8.144	13.4708						9.97283		10.3725	9.95906	10.5118
991970	2014	4610	420506							111.143	31.3062		10.8879	10.8879	13.0044	12.4473	0	2.89037	7.64635			13.5947	13.616	1.97886	13.6422					-0.0796407	12.1701		11.7862	9.6464	11.8877
456307	2014	3635	370403							117.252	34.8036		10.8739	10.8739	10.017	10.6013	0	4.14313	6.52062			13.43	13.5155	0.511575	13.3087					-0.172027	8.58466		9.54115	9.16722	9.55514
63778	2014	3589	320506							120.735	31.3308		8.13026	8.13026	7.82164		0	1.38629	3.63759			13.7731	13.8341	6.58412	13.7545				6.79906	0.183361	8.49556		10.184	8.55198	10.4217
888212	2014	3452	331083							121.205	28.1155		10.4221	10.4221	7.35692		1	2.48491	5.1299			13.8733	13.913	3.84098	13.8981						8.66112		9.97739	7.64922	10.1359
604850	2014	2625	370112							117.229	36.7298		9.89194	9.89194	7.86057	9.333	0	2.89037	5.8522			13.6513	13.6953	4.46903	13.5171				6.22456	1	6.22654		9.89394	8.75794	9.94837
125515	2014	2911	370211							120.249	36.015		10.5746	10.5746		9.21483	0	1.79176	4.56435			13.737	13.751		13.2444						6.39024		11.5914		11.907
231757	2014	1761	320681							121.653	31.8101		11.0723	11.0723	6.58064	1.94591	0	2.48491	2.56495			13.7631	13.7859	5.55866	13.7647					-0.115578	6.90375		8.77956	0	8.87473
722145	2014	3169	210882							122.516	40.6052		12.0375	11.0882	10.7116	9.1842	1	2.89037	5.03695			13.967	14.0627	2.01994	13.8623				11.14	1	11.14		11.9442	8.31532	12.4308
49259	2014	2021	370503							118.891	38.0945		11.9322	10.7513	11.1722		1	1.09861	4.36945			13.6358	13.7987	6.88573	13.5568						11.1313		11.9773	8.80177	11.9577
724369	2014	3831	310151							121.825	31.5234		10.6557	10.6557	9.68415	6.83626	0	3.09104	6.40853			13.8102	13.8401	0.38207	13.8027					-0.145622	7.63434		11.6513	9.05064	11.4542
44698	2014	1521	340207							118.426	31.4764		11.1641	9.31291	9.60878	9.54495	0	2.19722	4.2485			13.5622	13.6929	0.764586	13.5802				9.05917	1	9.05928		10.2492	9.54945	10.8134
40272	2014	4310	320585							121.167	31.6509		10.7109	10.7109	9.04911	6.88551	0	1.79176	5.03044			13.7492	13.7946	2.57449	13.7239					-0.0128602	8.34284		13.6688	0	13.6699
34274	2014	4072	440306							113.869	22.7629		10.0216	10.0216	8.13856		0	2.30259				13.9802	13.9931	3.91944	13.9818				6.55108	0.0899281	8.95995		10.3025	8.65504	10.3845
336290	2014	4029	321081							119.244	32.2935		9.83737	9.83737	8.51859	5.57595	0	3.3322	4.35671			13.6287	13.675	2.31167	13.663		1.09861			-0.176015	8.79179		8.61232	7.374	9.201
837795	2014	3399	320681							121.804	31.8599		11.2111	11.2111	9.18676		0	2.70805	4.63473			13.7596	13.7781	3.53665	13.7564				9.35297	1	9.35305		11.1202	9.35591	11.3346
499113	2014	3110	451002							106.587	23.876		12.4379	8.8506	11.8801	10.9701	0	2.83321	6.99026			13.9129	14.1625	5.48343	14.0525					-0.00961522	10.9865		10.2719	8.21067	10.2228
812320	2014	3332	370305							118.268	36.759		11.6234	9.96655			0	1.79176	4.77068			13.5404	13.7308		13.4729						9.66282		11.6628	4.95583	11.8407
489592	2014	2221	420505							111.464	30.4909		10.3262	10.3262	9.38025	7.99396	0	3.29584	4.40672			13.5952	13.6099	0.89129	13.6085		1.79176				9.29174		10.2225	8.93036	10.0328
1014356	2014	3111	131127							116.051	37.6131		11.8203	11.8203	7.67508	8.4076	0	2.99573				13.5484	13.627	3.95077	13.5038						8.72907		10.0526	4.27667	10.4115
3235	2014	2919	310151							121.842	31.5399		10.712	10.712	10.2441	7.55956	1	1.38629	6.33859		4.26803e-05	13.8084	13.8368	5.19094	13.8019			2.10693e-05	11.6008	1	11.6008		12.484	11.3519	12.8321
833875	2014	3340	320205							120.392	31.6162		9.79074	9.30824	10.5474	7.42833	0	1.38629	5.4161			13.7167	13.7899	6.53272	13.696		2.89037		9.59158	0.143518	11.5329		12.9273	10.3357	12.8402
472451	2014	2915	320681							121.653	31.8101		11.0723	11.0723	10.5958		0	1.79176	6.03069			13.7631	13.7859	11.9433	13.7647		2.19722		10.9114	1	10.9114		10.8717	9.71063	11.0502
41123	2014	2651	440606							113.347	22.7796		9.45464	9.45464	11.0293		0	1.79176				14.002	14.0068	7.00511	14.0107				7.59539	0.0230467	11.3656		10.7125	8.64805	10.8055
470552	2014	4216	320681							121.694	31.987		11.2591	11.2591	7.2563		1	2.07944	5.05625			13.7428	13.7579	16.18	13.7309					-0.0119489	8.48776		11.3094	6.12905	11.0001
34939	2014	932	513401							102.189	28.4246		12.0496	11.7818	12.002	11.7381	0	1.79176	4.04305	9.58665		14.0679	14.0986	26.9073	14.202		1.38629				13.7885		12.8993	12.0145	13.1175
790054	2014	4412	511133							103.602	28.9703		11.1051	11.1051	12.5687	12.3145	0	1.94591				14.0484	14.056	9.78501	14.1729				9.11658	0.131094	11.1484		8.65939	0.693147	10.1016
48915	2014	1529	370724							118.57	36.4732		11.6419	10.1161	10.1447	5.04986	0	2.19722	1.09861			13.5441	13.7172	2.95573	13.4129						9.26388		11.261	7.80057	11.5962
744791	2014	2665	511181							103.484	29.6196		9.50373	9.50373	14.573	13.2014	0	3.89182	3.3322			14.1256	14.1178	0.197904	14.1907					-0.12532	11.6207		11.7313	12.1063	11.0246
965920	2014	2436	320681							121.653	31.8101		11.0723	11.0723	9.04452	6.83733	1	2.19722	6.64249			13.7631	13.7859	0.332904	13.7647				6.94216	1	6.94312		10.4382	7.29302	10.5515
922643	2014	3340	310120							121.604	30.9869		9.57406	9.57406	11.9126	11.3767	0	2.3979	5.43808			13.8216	13.8959	2.12337	13.8231		1.38629		11.3853	1	11.3853		11.7777	10.3733	11.9179
68879	2014	2012	371721							115.566	34.9408		11.6281	11.6281	11.5907	4.20469	0	2.07944	5.24175			13.2953	13.4311	0.427689	13.2089						9.68862		11.5582	2.3979	11.9619
661357	2014	4061	522601							108.009	26.5735		12.2887	11.1296	10.8793	10.7835	0	3.8712	5.03695			13.6708	13.8766	1.90852	13.8513		3.43399				11.9758		10.1725	10.1771	10.7964
977162	2014	2231	610302							107.142	34.3602		11.1703	11.168	9.17046	5.79301	0	1.60944	4.93447			13.826	13.8569	54.4726	13.7627						9.30109		9.66479	7.51371	10.1293
984765	2014	2669	500102							107.307	29.7205		10.9685	10.9685	9.88385		0	1.94591	5.47227			13.8276	13.8205	4.58117	13.8622		2.07944				10.0334		10.1861	9.01566	10.1171
329121	2014	3727	130403							114.511	36.6161		10.912	10.0231			0	3.97029	6.40688			13.6031	13.6852		13.3548						0		0	0	0
823347	2014	3432	321112							119.478	32.1121		9.47765	9.47765		6.81892	0	1.60944	5.0876			13.6545	13.709		13.629		1.79176		9.91946	1	9.91951		9.50941	8.72988	10.1559
945834	2014	3191	410122							114.022	34.7186		10.3627	10.3627	14.6343	12.4897	1	2.30259	3.46574	9.52157		13.4902	13.5455	0.50875	13.4012		1.38629				13.5949		14.9802	13.555	15.219
31813	2014	2643	320681							121.653	31.8101		11.0723	11.0723	5.90536		0	2.48491	4.70048			13.7631	13.7859	18.5429	13.7647				6.47543	1	6.47697		8.78875	6.97821	8.36916
28208	2014	1362	320681							121.635	32.0686		11.1853	11.1853	10.5084	8.1699	0	0	5.59099			13.7395	13.7559	3.16872	13.7102				10.6116	1	10.6116		13.3539	9.5168	13.5056
872309	2014	3731	330225							121.875	29.145		11.2647	11.2647	11.2992	11.0273	0	2.48491	6.86066			13.8339	13.8707	0.997995	13.844						10.017		10.1878	11.2601	10.3418
388702	2014	3591	320681							121.642	31.9235		11.2036	11.2036	6.77422		0	1.38629	4.34381			13.7465	13.7644	102.292	13.7424				5.87493	0.14501	7.80629		9.99356	7.25347	9.62549
782572	2014	3761	510681							104.297	30.9671		11.1517	11.1517	11.8665	11.2096	1	3.8712				14.0185	14.0162	0.509069	14.0903		2.56495				10.6774		12.94	11.264	13.2505
53997	2014	2760	441900							113.609	23.0133		10.257	10.257	9.14868		0	2.48491	4.36945			13.966	13.9742	2.57932	13.9768		0		9.07406	0.765573	9.34128		9.6142	8.01698	9.97943
909910	2014	3529	330481							120.441	30.467		10.3853	10.3853	8.4976		0	2.3979	4.99043			13.7539	13.8266	1.59738	13.7933						8.49311		10.2361	4.70048	10.3136
825328	2014	3399	320612							121.424	32.1422		10.8895	10.8895	9.50376	7.68846	1	1.60944	6.37332			13.7441	13.7591	20.0117	13.6835				10.493	1	10.493		11.0886	8.22229	11.1872
761516	2014	3312	530828							99.753	22.7477		12.101	12.101	8.71029	5.33272	0	1.38629	4.85981			14.3623	14.3831	2.51905	14.3567						6.96508		11.398	5.31812	11.321
31706	2014	4411	140214							113.097	39.9421		9.90761	9.90761	14.3995	14.1358	0	1.94591	4.27667		0.000114147	13.9683	13.9665	6.45275	13.9683			-0.00134244			13.0093		13.0994	10.4603	13.3435
852170	2014	4041	330482							121.071	30.6628		10.3447	10.3447	7.74587		0	2.70805	4.96284			13.7945	13.8571	19.0677	13.7916		3.2581				9.3778		10.1361	8.47554	10.07
30114	2014	2919	331082							121.761	28.6943		11.274	11.274	7.49776	6.59304	1	1.60944	3.68888			13.8394	13.8874	0.800533	13.8686						8.70168		10.3237	9.20352	10.4768
86498	2014	3912	330381							120.645	27.7356		11.3088	11.3088	9.62039		1	2.83321	5.1358			13.8015	13.8606	3.48353	13.8403						10.1162		10.9605	8.74846	11.1696
954339	2014	2661	420984							113.884	30.6579		10.655	10.655	10.9707		0	1.79176	5.23644			13.4089	13.4445	0.158829	13.4708				7.77107	1	7.77149		11.1606	5.44674	11.4272
904403	2014	3621	320681							121.678	31.8399		11.1284	11.1284	9.2458		0	2.3979	4.34381			13.7597	13.7797	5.27495	13.759		1.94591		9.53199	1	9.53206		11.2202	7.62511	11.3196
662706	2014	1721	150928							112.89	41.9041		12.2051	12.2051	7.44483	6.74993	0	2.77259	4.18965			13.9595	13.9442		13.9387				7.44717	0.399023	8.36614		10.4932	7.16858	10.6958
25497	2014	1100	530424							102.944	24.4177		10.9881	10.9881	6.10032		0	0.693147	3.68888			14.2396	14.2494	4.67797	14.3552						6.31536		10.0482	8.3848	10.148
73864	2014	2641	441302							114.482	23.0557		10.8398	9.12871	6.13556	3.73767	0	2.48491	5.27811			13.9054	13.9947	2.81253	13.8839				5.18178	0.0341913	8.55776		10.2529	8.91691	10.5073
32890	2014	3999	320505							120.517	31.3521		9.35688	9.35688	9.52748		1	1.94591	4.54329			13.7477	13.8122	2.92828	13.7404					-0.051363	10.0481		10.0761	7.46965	10.2132
912760	2014	610	610528							109.33	34.9592		11.0527	11.0527	8.58728		0	2.3979	5.31812			13.7723	13.7811	0.676903	13.79						6.96508		10.0786		10.0463
58838	2014	1751	320303							117.193	34.2596		11.0234	8.16807	9.03265		0	2.3979	4.68213			13.4126	13.5332	0.314909	13.2025				7.65349	1	7.65397		11.3806	9.31172	11.466
88530	2014	2319	370306							117.866	36.8252		11.2559	10.9619	9.19085	5.54126	0	2.07944	4.82831		0.00372183	13.5884	13.6898	0.430302	13.4995			0.0416192			7.77528		10.3874	8.88655	10.4711
846998	2014	2664	632123							102.346	36.4957		11.1422	10.8698	11.2622		0	2.63906	5.3033			14.1348	14.1574	1.88635	13.9963				9.42923	0.278581	10.7073		11.6884	10.5194	11.8819
805896	2014	2520	650502							93.4349	42.718		12.7457	12.6446	11.8344	11.3205	0	1.79176	5.0814	0.693147		14.4858	14.4995	5.33801	14.5233						11.528		12.083	10.7581	12.2476
952847	2014	3340	441900							113.908	22.9831		10.4224	10.4224	10.1991		0	2.70805	4.43082			13.9506	13.9648	8.30038	13.9439		1.38629		10.0759	1	10.076		11.0704	8.84275	11.2179
794573	2014	3152	370303							118.107	36.8363		11.4984	10.5439	8.29829		0	1.94591	3.78419			13.5667	13.7152	1.34416	13.4905				5.36129	0.0677481	8.05357		9.56843	8.51679	9.90068
120110	2014	3316	500104							106.436	29.4136		11.188	11.188	8.20604	5.54126	0	2.83321	5.3033		0.319683	13.8862	13.8806	15.5851	13.9936			35.2632			9.52062		10.4106	5.14749	10.3027
1014159	2014	1810	110106							116.395	39.8131		9.0558	9.0558	4.68213	7.34407	0	2.63906				13.9123	13.9218	2.15725	13.8651				5.76519	0.139241	7.73718		9.96993	9.91818	10.3173
25996	2014	4414	320681							121.653	31.8101		11.0723	11.0723	14.2133	13.1803	0	1.94591	6.35263			13.7631	13.7859	1.23388	13.7647					-0.102463	12.9192		11.5273	3.66356	11.991
941619	2014	3923	321202							119.899	32.4425		10.326	10.326	9.4822		0	1.60944	3.89182			13.6649	13.6766	14.0541	13.6472				5.84644	0.0134458	10.1556		9.92784	7.96797	10.0811
813182	2014	3465	320681							121.653	31.8101		11.0723	11.0723	9.0444		0	2.3979	5.97126			13.7631	13.7859	4.95364	13.7647				8.22684	1	8.22711		11.3345	8.2514	11.487
987522	2014	3465	320681							121.556	32.0621		11.0752	11.0752	6.14633	5.88332	0	2.07944	4.93447			13.7435	13.7575	1.19127	13.7089		2.3979		6.35089	1	6.35263		10.4441	8.95571	10.8087
687113	2014	3923	321102							119.75	32.2124		10.3401	10.3401	8.51579	7.73412	0	1.60944	2.56495			13.6526	13.687	121.941	13.643		1.09861		7.48549	0.0619223	10.2674		9.71336	4.99721	9.95873
751143	2014	4122	370303							118.068	36.8485		11.4666	10.6361	6.1591		0	2.89037	3.09104			13.5702	13.713	67.8571	13.4939		2.63906				9.68974		9.64627	5.99146	10.0016
807825	2014	3940	330681							120.124	29.548		10.7975	10.7975	12.1228	11.7732	1	1.79176	4.27667			13.7329	13.782	3.84524	13.7627					-0.0699229	12.0895		12.9199	11.5586	13.1589
387313	2014	3544	321023							119.303	33.2794		11.4816	10.3166	7.43189		0	2.99573	4.26268			13.5014	13.6408	1.0807	13.4848				7.78197	1	7.78239		10.9563	5.9135	11.1126
2441	2014	620	230902	230000	230900	0	0	0	1	130.888	45.802	2.61998	12.424	12.2905	9.53308		0		5.82008			14.4619	14.4883	5.27698	14.3544	0.983346					10.4549	13.4968	11.1984	7.34923	11.177
2435	2014	610	230903	230000	230900	0	0	0	1	130.989	45.7683	2.61998	12.4312	12.2562	10.2361		0	2.30259	5.55683	6.43455		14.4641	14.4951	2.69553	14.3509	0.983346					10.4736	13.4521	10.2052	9.64588	10.1263
2437	2014	610	230903	230000	230900	0	0	0	1	130.93	45.7849	2.61998	12.4255	12.2766	7.42476	6.62141	0	1.60944	4.54329			14.4629	14.4912	0.272083	14.3528	0.983346			2.30259	0.0236967	6.04737	13.4521	5.87212	6.00389	5.50533
2439	2014	2520	230902	230000	230900	0	0	0	1	130.898	45.8039	2.61998	12.4266	12.2865	10.6402	7.94662	0	2.89037	6.18621			14.462	14.4892	1.02441	14.3543	0.983346					11.141	13.4968	11.8324	11.7088	11.684
2416	2014	2614	230902	230000	230900	0	0	0	1	130.925	45.8139	2.61998	12.4349	12.2766	12.3036	10.8019	0	2.19722	6.05444			14.4621	14.4914	16.1663	14.3544	0.983346	3.2581				13.6105	13.4968	12.1663	10.9888	12.1687
2433	2014	610	230904	230000	230900	0	0	0	1	131.057	45.7816	2.61998	12.4486	12.2301	12.3477	9.86339	0	1.60944	6.16752		1.3262e-05	14.4646	14.5002	20.814	14.3504	0.983346		-0.00263221			11.3908	13.5019	10.5213	9.02534	10.553
2438	2014	690	230902	230000	230900	0	0	0	1	130.925	45.8139	2.61998	12.4349	12.2766	7.52294		0	2.07944	4.51086			14.4621	14.4914	0.250158	14.3544	0.983346				-0.0554156	5.98645	13.4968	5.84064	5.84932	5.58725
723214	2014	4420	230921	230000	230900	0	0	0	1	130.569	45.7528	2.61998	12.3466	12.3466	11.9761	11.9277	0	2.83321	6.3315			14.46	14.4692	0.0404756	14.3573	0.983346				-0.0269192	8.0097	13.4255	11.4285	0	11.0882
964636	2014	1352	230921	230000	230900	0	0	0	1	130.602	45.7503	2.61998	12.3518	12.3518	9.95099	10.4397	0	2.19722	6.00635			14.4603	14.4696	2.54074	14.3566	0.983346					10.4733	13.4255	11.8165	8.58653	11.8482
129047	2014	2661	230902	230000	230900	0	0	0	1	130.95	45.8047	2.61998	12.4363	12.2681	10.3714		0	2.94444	6.16331		0.000373395	14.4627	14.4932	0.842613	14.3535	0.983346	0	0.000509224			8.5635	13.4968	10.9968	9.30928	11.5476
2450	2014	2661	230902	230000	230900	0	0	0	1	130.861	45.7721	2.61998	12.4081	12.3019			0	0.693147	4.70953			14.4623	14.4856		14.3533	0.983346					8.53621	13.4968	10.9772		11.0207
819669	2014	610	230902	230000	230900	0	0	0	1	130.826	45.7997	2.61998	12.4116	12.3123	11.0906	11.1803	0	1.60944	5.92959			14.4613	14.4834	2.64352	14.3553	0.983346					11.1508	13.4968	11.6054	10.3371	11.5415
23285	2014	610	230921	230000	230900	0	0	0	1	130.585	45.7535	2.61998	12.3498	12.3498	11.3768		0	2.63906	4.8828			14.4602	14.4694	0.535518	14.3571	0.983346					10.2509	13.4255	10.8697	7.65634	11.4194
723205	2014	610	230904	230000	230900	0	0	0	1	131.121	45.7875	2.61998	12.463	12.2055	10.8891		0	2.63906	6.75344			14.4652	14.5049	0.749544	14.3496	0.983346					9.89045	13.5019	10.4252	7.11233	10.9611
2424	2014	610	230904	230000	230900	0	0	0	1	131.054	45.7713	2.61998	12.4445	12.2319	8.69484		0	2.3979	4.31749			14.4648	14.4997		14.3499	0.983346			9.38	1	9.38008	13.5019	9.13043	0	8.60245
2421	2014	610	230904	230000	230900	0	0	0	1	131.114	45.7611	2.61998	12.4528	12.2103	8.02552	5.17615	0	1.94591	3.21888			14.4658	14.5034		14.3484	0.983346			7.8808	1	7.88118	13.5019	0	5.26786	0
2451	2014	2520	230904	230000	230900	0	0	0	1	131.109	45.7653	2.61998	12.4534	12.2117	14.139	10.0852	0	1.38629	7.1325			14.4656	14.5032	0.638961	14.3487	0.983346					12.5415	13.5019	13.9009	11.3705	13.8584
964664	2014	2614	230902	230000	230900	0	0	0	1	130.896	45.8206	2.61998	12.432	12.2867	12.2497		0	2.19722	5.68698			14.4615	14.4893	0.619727	14.3552	0.983346	2.30259				11.3289	13.4968	11.6531	9.37611	11.9737
129110	2014	513	230902	230000	230900	0	0	0	1	131.359	45.9667	2.61998	12.5628	12.1003			0	1.60944				14.4635	14.527		14.3548	0.983346						13.4968
882677	2014	610	230904	230000	230900	0	0	0	1	131.207	45.8064	2.61998	12.4857	12.1704	9.477	7.85554	0	2.56495	4.06044			14.4657	14.5115	2.75599	14.3492	0.983346					10.092	13.5019	10.2836	9.67433	10.1761
2429	2014	610	230903	230000	230900	0	0	0	1	130.94	45.7748	2.61998	12.4239	12.2736	10.9173		0	2.3979	4.39445			14.4633	14.4918	0.173999	14.352	0.983346					9.2735	13.4521	10.932	2.07944	11.1769
2436	2014	690	230902	230000	230900	0	0	0	1	130.925	45.8139	2.61998	12.4349	12.2766	11.9321	11.4237	0		1.79176		0.000274028	14.4621	14.4914	6.4595	14.3544	0.983346		0.00544421			11.1519	13.4968	11.8772	9.88553	11.9197
129147	2014	1492	230902	230000	230900	0	0	0	1	130.925	45.8139	2.61998	12.4349	12.2766	9.30374		0	0	3.85015			14.4621	14.4914	108.461	14.3544	0.983346					11.1447	13.4968	10.0999	9.4687	10.1698
23284	2014	1352	230921	230000	230900	0	0	0	1	130.537	45.7603	2.61998	12.344	12.344	10.7646	9.18348	0	1.79176	6.22456			14.4597	14.4686	3.85352	14.3583	0.983346					8.63604	13.4255	10.6211	8.1191	10.3885
2444	2014	610	230903	230000	230900	0	0	0	1	131.012	45.7633	2.61998	12.4339	12.248	6.40026	7.44366	0	1.09861	3.09104			14.4645	14.4965	16.0292	14.3502	0.983346			7.69439	1	7.69485	13.4521	8.57357	8.46716	8.64365
59530	2014	3969	230902	230000	230900	0	0	0	1	130.953	45.8228	2.61998	12.4433	12.2659	11.4755	9.93183	1	0.693147	6.17794	1.09861		14.4622	14.4938	2.43138	14.3544	0.983346	2.77259				12.0694	13.4968	11.6838	10.4407	11.9892
2425	2014	610	230903	230000	230900	0	0	0	1	130.928	45.7898	2.61998	12.427	12.2766	10.3818	10.2864	0	2.56495	4.85981	1.09861		14.4628	14.4912	1.63998	14.353	0.983346					10.123	13.4521	12.6847	11.8511	12.533
37176	2014	4411	230904	230000	230900	0	0	0	1	131.05	45.7579	2.61998	12.439	12.2347	15.2462	14.7039	0	2.94444	6.55251	9.40508		14.4651	14.4988	0.425895	14.3492	0.983346	3.13549				14.4154	13.5019	14.5642	12.2383	14.6448
2420	2014	1399	230902	230000	230900	0	0	0	1	130.918	45.8146	2.61998	12.4339	12.279	8.05643	5.09375	0		3.3322			14.462	14.4909		14.3545	0.983346			7.90101	1	7.90138	13.4968	0	5.62762	0
2443	2014	4210	230904	230000	230900	0	0	0	1	131.041	45.7712	2.61998	12.4419	12.2369	6.29711		0	0	3.21888			14.4647	14.4987	17.4967	14.3501	0.983346			7.89245	1	7.89283	13.5019	8.61595	8.36264	8.73761
2413	2014	2661	230904	230000	230900	0	0	0	1	131.172	45.7473	2.61998	12.4597	12.1888		3.63759	0	1.38629	4.45435			14.4668	14.5069		14.3466	0.983346					7.0067	13.5019	10.7043		10.8144
2410	2014	4500	230902	230000	230900	0	0	0	1	130.861	45.7721	2.61998	12.4081	12.3019	11.3985	8.24538	0		6.03787		0.00277692	14.4623	14.4856	92.7088	14.3533	0.983346		-0.38337	11.5188	1	11.5188	13.4968	10.2087	9.58025
2442	2014	3029	230903	230000	230900	0	0	0	1	131.012	45.7633	2.61998	12.4339	12.248	8.03593	3.7612	0	2.07944	3.55535			14.4645	14.4965	6.89435	14.3502	0.983346			6.7334	0.149679	8.63284	13.4521	6.61338	6.63332	7.14913
754175	2014	1310	230902	230000	230900	0	0	0	1	130.925	45.8139	2.61998	12.4349	12.2766	9.19675		0	1.79176	5.12396			14.4621	14.4914	1.71281	14.3544	0.983346					8.28728	13.4968	10.9126	11.4615	10.7434
2431	2014	690	230904	230000	230900	0	0	0	1	131.06	45.7828	2.61998	12.4495	12.2289	9.75603		0		5.59842			14.4646	14.5005	14.0048	14.3504	0.983346			10.6926	1	10.6927	13.5019	8.774	9.19705	8.40693
827660	2014	2614	230903	230000	230900	0	0	0	1	130.932	45.7952	2.61998	12.4297	12.275	10.4755	8.49556	0	1.60944	6.2691			14.4627	14.4916	3.91575	14.3533	0.983346					11.3166	13.4521	12.262	10.259	12.3235
909283	2014	4411	230904	230000	230900	0	0	0	1	131.06	45.7828	2.61998	12.4495	12.2289	10.6114		0	2.3979	6.16542			14.4646	14.5005	1.2321	14.3504	0.983346					11.5502	13.5019	11.3801	10.2849	11.3923
182345	2014	2920	230902	230000	230900	0	0	0	1	130.87	45.822	2.61998	12.428	12.2957	7.39634		0	1.79176	4.36945			14.4613	14.4873	1.82029	14.3558	0.983346			8.59767	1	8.59785	13.4968	9.96642	8.30251	9.59506
597933	2014	610	230903	230000	230900	0	0	0	1	130.99	45.7794	2.61998	12.4352	12.2551	10.2162	6.70319	0	2.77259	5.84064			14.4638	14.4955	0.617167	14.3515	0.983346					10.5689	13.4521	10.6838	8.85352	10.4243
129118	2014	610	230902	230000	230900	0	0	0	1	131.359	45.9667	2.61998	12.5628	12.1003	7.92552	5.78996	0		4.23411			14.4635	14.527		14.3548	0.983346					6.98841	13.4968	10.049	6.53524	9.90778
2426	2014	610	230904	230000	230900	0	0	0	1	131.207	45.8064	2.61998	12.4857	12.1704	8.48508		0	2.3979	4.63473			14.4657	14.5115	5.82527	14.3492	0.983346			9.32385	1	9.32394	13.5019	11.0906	8.91999	10.4134
129121	2014	2624	230902	230000	230900	0	0	0	1	131.359	45.9667	2.61998	12.5628	12.1003			0	1.38629	4.8828			14.4635	14.527		14.3548	0.983346		0.0614712			8.06086	13.4968	11.6518	8.49658	11.6511
129167	2014	1200	230903	230000	230900	0	0	0	1	131	45.7635	2.61998	12.4317	12.2524	11.099	10.5826	0		5.50533			14.4644	14.4957	28.2225	14.3504	0.983346					10.392	13.4521	9.61501	9.45532	9.93832
2280	2014	1310	230903	230000	230900	0	0	0	1	131.012	45.7633	2.61998	12.4339	12.248	10.5419		0	1.94591	11.0543			14.4645	14.4965	0.00552401	14.3502	0.983346					10.309	13.4521	15.5297	10.3619	15.5901
830219	2014	3011	230904	230000	230900	0	0	0	1	131.039	45.7644	2.61998	12.4391	12.2383	12.4961	11.7031	0	1.38629	5.56068			14.4648	14.4983	1.09893	14.3498	0.983346					11.3602	13.5019	11.7512	11.0771	12.0155
996552	2014	921	230902	230000	230900	0	0	0	1	130.925	45.8139	2.61998	12.4349	12.2766	10.2745		0	2.07944	6.80461			14.4621	14.4914	0.483687	14.3544	0.983346					9.3848	13.4968	10.7681		10.8971
2407	2014	4620	230903	230000	230900	0	0	0	1	131.023	45.7729	2.61998	12.4391	12.2435	9.53517	6.70564	0	1.79176	4.90527		0.00142506	14.4644	14.4976	0.667512	14.3505	0.983346		0.00235042			7.36581	13.4521	9.40739	6.19032	9.98994
921252	2014	1310	230921	230000	230900	0	0	0	1	130.544	45.7582	2.61998	12.3444	12.3444			0	2.3979	6.22258			14.4598	14.4687		14.3581	0.983346					10.1425	13.4255	11.5679	10.1895	11.7077
2418	2014	610	230904	230000	230900	0	0	0	1	131.161	45.8008	2.61998	12.4749	12.189	12.1476	5.15329	0	1.09861	5.77144			14.4654	14.5081	0.733148	14.3496	0.983346					11.494	13.5019	11.5617	9.38589	11.8235
95229	2014	2922	230921	230000	230900	0	0	0	1	130.557	45.7555	2.61998	12.3456	12.3456	9.40525	6.61338	0	2.63906	5.83773		0.0508443	14.4599	14.469	0.580786	14.3577	0.983346		-6.01147			6.97073	13.4255	10.4006	8.97664	10.563
2428	2014	2614	230904	230000	230900	0	0	0	1	131.208	45.8004	2.61998	12.484	12.1705	13.0674		0	1.60944	7.2937			14.4659	14.5113	0.697042	14.3488	0.983346					11.3986	13.5019	13.4724	12.2402	13.7082
23282	2014	3062	230921	230000	230900	0	0	0	1	130.561	45.7637	2.61998	12.3496	12.3496	9.55471	9.99921	0	1.60944	5.04986			14.4599	14.4688	1.401	14.3581	0.983346					8.46716	13.4255	10.7524	7.59488	10.9952
2432	2014	610	230902	230000	230900	0	0	0	1	130.833	45.8049	2.61998	12.4148	12.3095	9.4547	4.06044	0	2.30259	5.3845		0.00125313	14.4613	14.4841	1.07735	14.3555	0.983346		-0.113475			10.011	13.4968	9.88766	9.52098	10.0311
457574	2014	1513	230921	230000	230900	0	0	0	1	130.548	45.7584	2.61998	12.3453	12.3453	9.37602	9.27256	0	4.5326	5.8693			14.4598	14.4688	0.923942	14.358	0.983346			5.43372	0.0506749	8.41627	13.4255	8.33926	8.74321	8.8764
836751	2014	2671	230902	230000	230900	0	0	0	1	130.918	45.8232	2.61998	12.437	12.2785	11.1791	7.75448	0	2.63906	5.96615	5.8944		14.4618	14.4911	0.781013	14.355	0.983346			3.09104	0.000928858	10.0726	13.4968	10.8989	9.94126	11.3976
936502	2014	610	230902	230000	230900	0	0	0	1	130.925	45.8139	2.61998	12.4349	12.2766			0	2.19722	4.84419			14.4621	14.4914		14.3544	0.983346					8.0278	13.4968	11.5242	8.54966	11.6454
2423	2014	620	230921	230000	230900	0	0	0	1	130.557	45.7555	2.61998	12.3456	12.3456	12.6279		0	2.56495	7.22766			14.4599	14.469	29.352	14.3577	0.983346			8.88738	0.0597532	11.7049	13.4255	12.2871	10.959
2411	2014	4419	230921	230000	230900	0	0	0	1	130.622	45.7713	2.61998	12.3638	12.3638	13.1371	10.6124	0		5.83773		6.36282e-05	14.4602	14.4694	3.06264	14.3574	0.983346		-0.000379266			12.0883	13.4255	11.8241	10.8247	11.3066
944839	2014	2520	230904	230000	230900	0	0	0	1	131.203	45.7949	2.61998	12.4813	12.1728	10.2636	4.44265	0	2.30259	4.82028			14.466	14.5108		14.3486	0.983346			10.0777	1	10.0778	13.5019	9.47907	8.4502
757425	2014	610	230904	230000	230900	0	0	0	1	131.661	46.1578	2.61998	12.6311	11.9662	11.1652	9.17523	0	1.38629	6.02587			14.4682	14.5517	7.02393	14.3588	0.983346					11.5312	13.5019	12.9521	11.9616	12.9217
2445	2014	1310	230902	230000	230900	0	0	0	1	130.904	45.8099	2.61998	12.4298	12.2841	8.76202	9.14793	0	2.3979	5.95584		0.000469704	14.4619	14.4898	108.943	14.3545	0.983346		0.0191083	10.0332	1	10.0332	13.4968	10.7787	9.73252	10.7278
2427	2014	720	230904	230000	230900	0	0	0	1	131.207	45.8064	2.61998	12.4857	12.1704	8.77632	3.95124	0		3.52636			14.4657	14.5115		14.3492	0.983346			7.1025	0.194183	8.74162	13.5019	0	5.62762	0
2446	2014	3140	230904	230000	230900	0	0	0	1	131.041	45.7712	2.61998	12.4419	12.2369	11.0394	7.20042	0	2.3979	6.1181			14.4647	14.4987	3.60378	14.3501	0.983346					10.7867	13.5019	11.6603	10.6021	11.676
2449	2014	4419	230903	230000	230900	0	0	0	1	130.984	45.7675	2.61998	12.4299	12.2581		4.57471	0	1.79176	3.13549			14.4641	14.4947		14.3509	0.983346					8.72258	13.4521	8.57111		8.66337
723213	2014	2110	230902	230000	230900	0	0	0	1	130.908	45.8239	2.61998	12.4355	12.2819	12.2361		0	2.83321	8.05706			14.4616	14.4903	0.987602	14.3552	0.983346	4.12713				12.1828	13.4968	12.571	12.7401	13.0346
129119	2014	610	230902	230000	230900	0	0	0	1	131.359	45.9667	2.61998	12.5628	12.1003	8.08641	5.31321	0		4.2485			14.4635	14.527		14.3548	0.983346					6.93731	13.4968	10.0357	6.61607	10.0304
2409	2014	4500	230902	230000	230900	0	0	0	1	130.861	45.7721	2.61998	12.4081	12.3019	11.4447		0	0	6.04025			14.4623	14.4856	80.1784	14.3533	0.983346			11.284	1	11.284	13.4968	10.0879	9.6196
951706	2014	2520	230921	230000	230900	0	0	0	1	130.561	45.7637	2.61998	12.3496	12.3496	13.4679	10.2918	0	2.19722	7.77149			14.4599	14.4688	0.41601	14.3581	0.983346					12.0402	13.4255	13.9002	12.343	13.9006
869808	2014	3011	230921	230000	230900	0	0	0	1	130.556	45.7645	2.61998	12.349	12.349			0	2.56495	6.02828			14.4598	14.4687		14.3582	0.983346					10.984	13.4255	9.54924	8.21447	10.1281
2415	2014	4430	230902	230000	230900	0	0	0	1	130.907	45.8032	2.61998	12.4279	12.2834	10.7582	8.60319	0	0.693147	6.22654			14.4621	14.4899	4.22073	14.3541	0.983346			10.4541	1	10.4541	13.4968	11.8867	11.3278
2448	2014	610	230903	230000	230900	0	0	0	1	131	45.7635	2.61998	12.4317	12.2524	15.2847		0	4.02535	10.995			14.4644	14.4957	1.20938	14.3504	0.983346			11.0828	0.0232207	14.8455	13.4521	14.4541	12.8921
928422	2014	1310	230902	230000	230900	0	0	0	1	130.905	45.8097	2.61998	12.4298	12.284	5.3033	6.36303	0	2.3979	6.59304			14.4619	14.4898		14.3545	0.983346					0	13.4968	8.88986	6.61874	8.81552
2408	2014	5430	230902	230000	230900	0	0	0	1	130.861	45.7721	2.61998	12.4081	12.3019			0	0				14.4623	14.4856		14.3533	0.983346						13.4968
2447	2014	2520	230902	230000	230900	0	0	0	1	130.877	45.8255	2.61998	12.4304	12.2932	13.6042	11.8277	0	2.48491	7.4055			14.4613	14.4879		14.3558	0.983346						13.4968	13.3373	12.566	13.2436
558102	2014	4610	230903	230000	230900	0	0	0	1	131.021	45.7819	2.61998	12.4419	12.2435	10.692		0	2.56495	5.24175			14.4642	14.4978	1.91151	14.351	0.983346			10.3997	0.239718	11.828	13.4521	9.4806	0	10.2755
2417	2014	610	230904	230000	230900	0	0	0	1	131.631	46.0405	2.61998	12.6309	11.9755	12.0712	10.7585	0	1.09861	5.87774			14.4647	14.5474	15.3159	14.3538	0.983346					13.6902	13.5019	11.9567	11.1314	12.0257
128974	2014	113	230902	230000	230900	0	0	0	1	131.359	45.9659	2.61998	12.5626	12.1003			0	3.04452				14.4636	14.527		14.3547	0.983346						13.4968
909285	2014	610	230904	230000	230900	0	0	0	1	131.061	45.7828	2.61998	12.4498	12.2285	8.89247		0	2.19722	4.85203			14.4646	14.5006	0.208621	14.3504	0.983346					7.74066	13.5019	10.4485	10.8971	10.5432
23287	2014	2239	230921	230000	230900	0	0	0	1	130.556	45.7453	2.61998	12.3412	12.3412	10.6635	8.74815	0	3.04452	6.72743		0.000678109	14.46	14.4692	1.26755	14.3571	0.983346		-0.0035487	6.88551	0.0543394	9.79807	13.4255	9.85718	9.63783	10.1503
160312	2014	2720	230902	230000	230900	0	0	0	1	130.922	45.819	2.61998	12.4362	12.2774		6.17587	0	3.43399	4.85981			14.4619	14.4913		14.3547	0.983346			8.16593	1	8.16622	13.4968	6.64118	6.2186	6.41836
723206	2014	4420	230903	230000	230900	0	0	0	1	131.012	45.7633	2.61998	12.4339	12.248	12.0566	11.7552	0	2.3979	5.96358			14.4645	14.4965	0.03202	14.3502	0.983346					7.4793	13.4521	11.993		12.1873
2422	2014	610	230902	230000	230900	0	0	0	1	130.925	45.8139	2.61998	12.4349	12.2766	10.6278		0	2.3979	6.01127		3.01444e-05	14.4621	14.4914	0.806944	14.3544	0.983346		-0.00112072			10.0587	13.4968	11.5063	10.9435	11.486
129159	2014	2110	230902	230000	230900	0	0	0	1	130.883	45.8068	2.61998	12.4249	12.2919	6.19441		0		4.59512			14.4617	14.488	5.93694	14.3548	0.983346			3.49651	0.0500759	6.49224	13.4968	11.0229	6.94409	10.6488
903267	2014	610	230904	230000	230900	0	0	0	1	131.052	45.7854	2.61998	12.4488	12.2319	11.5613	13.1023	0	2.3979	7.21524			14.4645	14.5	1.34581	14.3507	0.983346					11.6658	13.5019	11.2643	10.8247	11.1772
23286	2014	4430	230921	230000	230900	0	0	0	1	130.557	45.7555	2.61998	12.3456	12.3456	9.31713		0	2.30259	5.1358			14.4599	14.469	0.222171	14.3577	0.983346			7.28551	1	7.28619	13.4255	9.00196	8.04815
2430	2014	3131	230902	230000	230900	0	0	0	1	130.87	45.8084	2.61998	12.4231	12.2963	9.81929		0	1.60944	5.67332			14.4615	14.4871	14.7237	14.3551	0.983346			10.6529	1	10.6529	13.4968	8.81091	8.94089	8.51379
836747	2014	610	230903	230000	230900	0	0	0	1	131.025	45.7724	2.61998	12.4392	12.2429	13.0344	9.65925	0	2.70805	8.21338			14.4645	14.4977	0.175367	14.3505	0.983346					10.6415	13.4521	12.33	10.4233	12.7558
2412	2014	3511	230902	230000	230900	0	0	0	1	130.913	45.8022	2.61998	12.4285	12.2816	10.3848		0	1.94591	4.97673			14.4622	14.4902	3.61655	14.354	0.983346					9.88471	13.4968	12.4058	11.4449	12.6289
1046141	2014	4414	230904	230000	230900	0	0	0	1	131.125	45.7997	2.61998	12.4678	12.2031	10.7152	7.54803	0	1.38629	6.23245			14.465	14.5056	3.81089	14.3502	0.983346			10.3551	1	10.3551	13.5019	11.8941	11.3284
2414	2014	4190	230904	230000	230900	0	0	0	1	131.081	45.7808	2.61998	12.4531	12.2211	10.7444	10.4165	0		6.31173			14.4649	14.5019	4.47004	14.3499	0.983346			10.6056	1	10.6056	13.5019	12.1141	11.3508
2440	2014	610	230904	230000	230900	0	0	0	1	131.207	45.8118	2.61998	12.4875	12.1698	9.52967		0	1.79176	5.81114			14.4656	14.5117	3.8489	14.3494	0.983346					10.336	13.5019	11.1197	7.48099	11.2402
2419	2014	610	230904	230000	230900	0	0	0	1	131.161	45.8008	2.61998	12.4749	12.189	12.0377	5.31812	0	1.09861	5.77144			14.4654	14.5081	0.593194	14.3496	0.983346					11.3152	13.5019	11.6656	9.5636	11.9421
2434	2014	610	230903	230000	230900	0	0	0	1	131.001	45.7733	2.61998	12.4351	12.2515	8.39457		0	2.07944	5.42935			14.4641	14.4961	5.22209	14.3509	0.983346			8.17329	0.130875	10.2068	13.4521	10.9172	8.48074	10.2692
23283	2014	4430	230921	230000	230900	0	0	0	1	130.555	45.7541	2.61998	12.3446	12.3446	9.16764		0	1.79176	5.41165			14.4599	14.469	0.313946	14.3576	0.983346			7.29912	1	7.2998	13.4255	10.2074	9.01457	9.89202
811359	2014	610	230904	230000	230900	0	0	0	1	131.06	45.7828	2.61998	12.4495	12.2289	10.2305	7.55119	0	1.79176	5.95064			14.4646	14.5005	2.6752	14.3504	0.983346					10.0107	13.5019	10.9442	8.49167	10.7841
87477	2014	2011	469006	460000	469006	0	1	0	0	110.384	18.7978	5.72611	10.3374	10.3374	7.97247	5.28827	0	2.30259	4.04305			14.3215	14.3273	0.263736	14.285					-21.8667	4.79579	11.9536	9.83852	7.27725	10.0643
2512	2014	3011	469006	460000	469006	0	1	0	0	110.406	18.7293	5.72611	10.2277	10.2277	7.80303	4.27667	0	0	3.3673			14.3273	14.3325	0.151671	14.2886					-17.1864	4.09434	11.9536	9.99816	8.06903	10.2253
2515	2014	5115	469006	460000	469006	0	1	0	0	110.439	18.8694	5.72611	10.6137	10.6137			0	2.07944				14.311	14.3154		14.2734							11.9536
1001414	2014	3021	469006	460000	469006	0	1	0	0	110.325	18.7593	5.72611	10.0671	10.0671	10.3825	9.93242	0	1.94591	5.35659			14.3286	14.3357	1.54128	14.2936					-0.282998	9.89485	11.9536	9.62642	6.8222	9.94779
2509	2014	2919	469006	460000	469006	0	1	0	0	110.313	18.7521	5.72611	10.007	10.007	12.7494	12.2372	0	2.07944	6.49677	8.61432		14.3299	14.3372	0.0198136	14.2949					-20.2372	7.51262	11.9536	12.096	8.18368	12.6096
833425	2014	1399	469006	460000	469006	0	1	0	0	110.425	18.9073	5.72611	10.6703	10.6703	11.3398	10.2102	0	1.38629	6.62007			14.3074	14.3122	3.83404	14.2714						10.3941	11.9536	11.1791	11.3841	11.4632
444334	2014	4420	469006	460000	469006	0	1	0	0	110.384	18.7978	5.72611	10.3374	10.3374			0	3.46574	5.82008			14.3215	14.3273		14.285						0	11.9536	0	0	0
87478	2014	1372	469006	460000	469006	0	1	0	0	110.384	18.7978	5.72611	10.3374	10.3374	7.42058		0		2.48491			14.3215	14.3273		14.285						7.61972	11.9536	7.52726	6.08904	7.66011
2511	2014	5115	469006	460000	469006	0	1	0	0	110.384	18.7994	5.72611	10.3413	10.3413			0	1.79176				14.3214	14.3271		14.2849							11.9536
2510	2014	5115	469006	460000	469006	0	1	0	0	110.339	18.7957	5.72611	10.2303	10.2303			0	3.17805				14.3238	14.3306		14.2892							11.9536
2516	2014	919	469006	460000	469006	0	1	0	0	110.323	18.8023	5.72611	10.2185	10.2185	9.33882		0	1.38629	5.42935			14.3238	14.3309	0.490494	14.2895					-17.7287	5.55683	11.9536	10.9887	7.55433	10.9168
926132	2014	919	469006	460000	469006	0	1	0	0	110.384	18.7978	5.72611	10.3374	10.3374	8.19946	6.00389	0	3.09104	4.80402			14.3215	14.3273		14.285						6.31716	11.9536	11.2967	8.63657	11.3435
2507	2014	1099	469006	460000	469006	0	1	0	0	110.323	18.8023	5.72611	10.2185	10.2185	12.8769	12.4407	0	0.693147	6.62141	8.44891		14.3238	14.3309	0.0233426	14.2895					-18.6272	7.63868	11.9536	12.3085	7.92949	12.6014
87507	2014	1499	469006	460000	469006	0	1	0	0	110.384	18.7978	5.72611	10.3374	10.3374	10.9453	10.4947	1	2.48491	6.286		7.05617e-07	14.3215	14.3273	3.934	14.285			-0.000106952	8.33255	0.0434011	11.4698	11.9536	9.81126	8.98582	10.1061
940224	2014	919	469006	460000	469006	0	1	0	0	110.25	18.6931	5.72611	9.47174	9.47174			0	2.99573	5.59842			14.3399	14.348		14.3041				8.93472	1	8.93485	11.9536	10.4764	8.44398	11.0697
742923	2014	2740	469006	460000	469006	0	1	0	0	110.384	18.7978	5.72611	10.3374	10.3374	8.39863	8.20111	0	2.77259	6.1591			14.3215	14.3273	0.486077	14.285						8.23986	11.9536	10.0157	8.01202	10.2123
2513	2014	919	469006	460000	469006	0	1	0	0	110.436	18.9135	5.72611	10.6981	10.6981	7.73674		0	1.79176	3.3673			14.3062	14.3108	0.116814	14.2698				4.18965	1	4.20469	11.9536	10.748	7.64396	10.9439
2514	2014	810	469006	460000	469006	0	1	0	0	110.473	18.9052	5.72611	10.7378	10.7378	7.22548		0	1.38629	2.83321			14.3053	14.309	4.44882	14.2669				3.61092	0.0654867	6.33859	11.9536	10.8183	2.07944
2508	2014	3021	469006	460000	469006	0	1	0	0	110.331	18.7577	5.72611	10.0798	10.0798	12.934	12.3682	0	1.79176	6.75693	8.69333	1.44873e-05	14.3284	14.3354	0.0201135	14.2934			0.00626959		-17.7848	7.56268	11.9536	12.3668	8.27894	12.6305
87632	2014	1711	469006	460000	469006	0	1	0	0	110.384	18.7978	5.72611	10.3374	10.3374	7.01751	5.68017	0		3.29584			14.3215	14.3273	6.83221	14.285				6.9256	1	6.92658	11.9536	8.30276	4.72739	8.5591
2506	2014	2919	469006	460000	469006	0	1	0	0	110.392	18.8506	5.72611	10.4885	10.4885	12.8552	12.2352	0	2.19722	6.79906	8.6663		14.3154	14.3209	0.0198443	14.2797					-20.4227	7.55486	11.9536	12.3823	8.13652	12.4919
233306	2014	1030	460203	460000	460200	0	1	0	0	109.511	18.2643	15.2019	10.1826	10.0451	11.9522	9.22533	0	4.07754	4.49981			14.3719	14.3793	2.3199	14.4009	109.146				-0.0739188	9.02978	12.2863	7.94803	8.7581	7.18083
2722	2014	3021	460202	460000	460200	0	1	0	0	109.686	18.2928	15.2019	9.83914	9.16713	10.5114	9.46312	1	1.38629				14.3694	14.3828	0.742629	14.3831	109.146					10.0266	12.231	10.7748	10.1278	10.7601
742913	2014	4500	460204	460000	460200	0	1	0	0	109.486	18.2916	15.2019	10.1577	10.0567	12.8656	12.235	0	2.94444	5.71043			14.3711	14.378	0.324456	14.402	109.146					10.641	12.2377	11.0712	5.18178	12.099
1012275	2014	3021	460203	460000	460200	0	1	0	0	109.511	18.3237	15.2019	9.96691	9.86001	10.418		0	1.94591	5.39363			14.3714	14.3781	0.603065	14.398	109.146			9.30009	1	9.30018	12.2863	12.4303	0	12.5107
87526	2014	4610	460204	460000	460200	0	1	0	0	109.502	18.249	15.2019	10.252	10.1205	11.2336	10.6237	0	2.3979	6.89871			14.3719	14.3793	0.594401	14.4023	109.146				-0.269326	10.6504	12.2377	10.3158	6.95273	10.8062
978403	2014	3021	460203	460000	460200	0	1	0	0	109.493	18.3055	15.2019	10.0907	9.99076	9.15999	8.5677	0	2.07944	5.77765			14.3711	14.3779	0.716496	14.4007	109.146					9.24281	12.2863	10.9246	9.68328	10.833
1012272	2014	3021	460203	460000	460200	0	1	0	0	109.598	18.2976	15.2019	9.84571	9.55711	9.8226	9.33017	0	1.09861	5.81711			14.372	14.3814	5.54236	14.3912	109.146					10.4593	12.2863	11.9239	7.9848	12.0273
2716	2014	3021	460205	460000	460200	0	1	0	0	109.181	18.3208	15.2019	7.76128	7.76128	11.1795		0	0.693147	7.03439		8.37474e-05	14.3882	14.395	0.0512232	14.424	109.146		0.00206327	6.24028	1	6.24222	12.2976	12.1298	10.0229	12.1823
899352	2014	1439	460204	460000	460200	0	1	0	0	109.405	18.3115	15.2019	9.90283	9.90283	9.37856	5.47227	0	2.3979	6.41182			14.3746	14.3813	1.67488	14.4086	109.146				-0.270637	9.85708	12.2377	10.9367	7.26123	11.595
2719	2014	5199	460204	460000	460200	0	1	0	0	109.33	18.3198	15.2019	9.41377	9.41377			0	1.09861				14.3797	14.3881		14.4151	109.146						12.2377
926131	2014	4610	460203	460000	460200	0	1	0	0	109.502	18.2717	15.2019	10.1782	10.0519	12.952	11.8984	0	2.30259	6.76964			14.3717	14.3789	0.77711	14.4014	109.146					11.6611	12.2863	11.5351	10.7223	12.1233
2717	2014	3021	460202	460000	460200	0	1	0	0	109.706	18.3549	15.2019	9.45109	8.77651	7.32844		0	1.38629	4.21951			14.3692	14.3807	0.724054	14.3779	109.146			4.33073	0.128162	6.38688	12.231	8.16877	7.17702	8.34854
803092	2014	3011	460203	460000	460200	0	1	0	0	109.508	18.2546	15.2019	10.2218	10.0856	12.4075		0	1.79176	6.24998			14.372	14.3793	0.272002	14.4016	109.146			9.90254	1	9.90259	12.2863	13.8551	10.3799	14.0841
926142	2014	3021	460204	460000	460200	0	1	0	0	109.496	18.2975	15.2019	10.11	10.0022	9.78841	10.7287	0	2.19722	6.12249			14.3713	14.3782	0.71154	14.4008	109.146					9.97469	12.2377	11.7999		11.9485
886680	2014	1361	460204	460000	460200	0	1	0	0	109.482	18.2711	15.2019	10.2313	10.1244	6.83948	5.32788	1	2.48491	5.78996			14.3713	14.3783	1.88547	14.4033	109.146					8.24381	12.2377	10.289	6.76041	10.3972
978395	2014	1361	460203	460000	460200	0	1	0	0	109.595	18.2954	15.2019	9.86341	9.58369	9.63417		1	2.19722	5.92158			14.3721	14.3814	2.48674	14.3916	109.146					9.9703	12.2863	11.3228	10.1672	11.3524
2718	2014	3525	460203	460000	460200	0	1	0	0	109.594	18.3603	15.2019	9.44615	9.16134	6.67582	4.12713	0	1.60944	2.30259			14.3724	14.3805	4.93354	14.3881	109.146			4.63473	0.066068	7.35244	12.2863	6.78784	6.3699	6.78333
502123	2014	3021	460202	460000	460200	0	1	0	0	109.692	18.3005	15.2019	9.80107	9.0692	10.1724		0	1.09861	5.7462			14.3693	14.3828	0.73841	14.3821	109.146					9.26037	12.231	11.0431	8.53405	11.2218
2721	2014	3021	460202	460000	460200	0	1	0	0	109.724	18.3795	15.2019	9.3437	8.71959	9.77047		0	1.79176	6.11147		0.000537718	14.3684	14.3792	0.653127	14.3746	109.146		-0.00104055			10.0067	12.231	11.8724		11.9419
2720	2014	4500	460203	460000	460200	0	1	0	0	109.628	18.2458	15.2019	10.077	9.75017	10.4295	7.53155	0	2.99573	5.39363			14.3709	14.3821	0.6847	14.3907	109.146				-0.165128	9.19624	12.2863	10.5098	6.16331	10.8209
2715	2014	3922	460203	460000	460200	0	1	0	0	109.508	18.2546	15.2019	10.2218	10.0856	6.58203	11.3908	0	1.60944	5.43808		0.0058241	14.372	14.3793	12.1092	14.4016	109.146	3.04452	0.000141197	6.46925	0.0312591	9.93474	12.2863	12.344	0	12.8405
793939	2014	3121	460203	460000	460200	0	1	0	0	109.494	18.3013	15.2019	10.1029	9.99952	9.29054		0	1.94591	3.04452			14.3712	14.378	0.370524	14.4008	109.146					9.31794	12.2863	9.77724		10.1381
886693	2014	3021	460203	460000	460200	0	1	0	0	109.571	18.2817	15.2019	9.97984	9.75563	13.1725	12.6669	0	2.48491	6.34212	6.80683		14.3723	14.381	2.46655	14.3945	109.146					12.4481	12.2863	13.1825	12.0918	13.3792
1109643	2014	1722	460203	460000	460200	0	1	0	0	109.508	18.2546	15.2019	10.2218	10.0856			0	2.19722	3.09104	2.63906		14.372	14.3793		14.4016	109.146					7.68662	12.2863	7.67136		9.08319
998954	2014	1810	350424	350000	350400	1	0	0	0	116.683	26.2408	1.52844	11.3118	11.2527	8.40738	6.23832	0	1.94591	6.24611			13.7127	13.7809	4.27121	13.6665	6.64632					8.76327	12.3661	10.7944	5.47646	11.1336
933511	2014	3140	350427	350000	350400	0	0	0	1	117.826	26.3901	1.52844	11.3987	11.3987	11.9821		0	2.3979	6.18621			13.7434	13.8241	0.499063	13.7637	6.64632					11.0232	12.0564	12.7668	10.5721	12.8086
354859	2014	1711	350426	350000	350400	0	0	0	1	118.127	26.1952	1.52844	11.7455	11.6803	12.5822	12.1608	0	1.09861	5.90263			13.7346	13.8246	2.30109	13.7747	6.64632					12.3312	11.6961	13.1532	11.0618	13.2647
1017388	2014	1310	350481	350000	350400	0	0	0	1	117.364	25.9836	1.52844	11.5323	11.5134	7.95226	7.94874	0	2.07944	5.95064			13.7433	13.7869	8.21468	13.7438	6.64632					8.68812	11.9927	11.072	9.20332	11.1993
540540	2014	2710	350403	350000	350400	0	0	0	1	117.507	26.1992	1.52844	11.3453	11.3453	10.055	7.6811	1	0.693147	5.82305			13.7506	13.8098	9.35015	13.7422	6.64632					10.5355	12.0556	11.4369	9.00786	11.5839
438109	2014	2663	350427	350000	350400	0	0	0	1	117.787	26.4007	1.52844	11.3547	11.3547	9.02148		0	0.693147	4.82028			13.7453	13.8243	16.347	13.7616	6.64632					9.35375	12.0564	11.1231	6.2672	11.0925
25905	2014	2433	350428	350000	350400	0	0	0	1	117.474	26.7069	1.52844	10.6115	10.6115	8.05643		1	2.63906	4.89035			13.752	13.8284	13.4357	13.7411	6.64632	4.29046		9.67288	1	9.67294	12.2782	11.4081	8.96508	11.6369
840805	2014	2824	350481	350000	350400	0	0	0	1	117.367	25.9952	1.52844	11.5205	11.5205	12.5243	11.1673	1	2.70805	6.50129	3.04452		13.7434	13.7854	0.99881	13.7414	6.64632	1.09861				11.9368	11.9927	12.6693	9.82779	12.9303
976555	2014	2925	350481	350000	350400	0	0	0	1	117.365	25.9997	1.52844	11.5153	11.5153	11.8035		1	2.19722	5.87774			13.7434	13.7855	0.307345	13.7403	6.64632					9.91833	11.9927	13.2248	10.6012	13.271
104532	2014	4412	350428	350000	350400	0	0	0	1	117.476	26.7235	1.52844	10.5963	10.5963	13.2243	12.4767	0	2.89037	6.3081			13.7508	13.8281	0.145264	13.7413	6.64632					11.255	12.2782	11.52		11.8497
104341	2014	3011	350425	350000	350400	0	0	0	1	117.669	25.7234	1.52844	11.7639	11.5216	11.0297	11.6336	0	2.3979	4.00733		0.00357346	13.7572	13.8202	1.00114	13.822	6.64632		0.111481	9.95542	1	9.95546	11.7336	10.4926	6.14204	9.35824
31714	2014	1353	350403	350000	350400	0	0	0	1	117.614	26.2167	1.52844	11.3905	11.3905	7.53262		0	1.60944	5.37528			13.7528	13.816	2.76685	13.7495	6.64632	0.693147		8.28046	0.300373	9.48326	12.0556	9.97966	8.00537	9.459
104150	2014	7721	350425	350000	350400	0	0	0	1	117.914	25.7034	1.52844	11.6058	11.6058			0	1.38629				13.7908	13.832		13.8404	6.64632	3.82864					11.7336
[truncated: 301,718+ more rows]
